# Supplementary material for: Comparative genomics of Enterococcus spp. isolated from bovine feces
Source: BMC Microbiol. 2017 Mar 8;17:52. doi: 10.1186/s12866-017-0962-1 (PMC5341189; doi:10.1186/s12866-017-0962-1)
Supplement: Additional file 1: Table S1. — Reference sequences for contig ordering using progressive Mauve. Table S2. Clusters of Orthologous Groups (COGs) gene abundance profile overview for all 21 Enterococcus spp. isolated from bovine feces. Table S3. Raw antibiogram data from disk susceptibility testing conducted previously [10]. Table S4. Putative prophage detected in Enterococcus spp. isolated from bovine feces. Table S5. Presence and absence of CRISPR arrays and intact prophage in Enterococcus spp. isolated from bovine feces. Table S6. Direct repeat sequences of CRISPR arrays found in Enterococcus spp. isolated from bovine feces. Table S7. Spacer sequences of CRISPR arrays found in Enterococcus spp. isolated from bovine feces. (XLSX 466 kb) [file 12866_2017_962_MOESM1_ESM.xlsx]

## Sheet: Table S1
Strain	Reference genome name	GenBank accession number for reference genomes
E. hirae 1	Enterococcus hirae ATCC 9790, complete genome	CP003504.1
E. hirae 2	Enterococcus hirae ATCC 9790, complete genome	CP003504.1
E. hirae 3	Enterococcus hirae ATCC 9790, complete genome	CP003504.1
E. hirae 4	Enterococcus hirae ATCC 9790, complete genome	CP003504.1
E. hirae 5	Enterococcus hirae ATCC 9790, complete genome	CP003504.1
E. hirae 6	Enterococcus hirae ATCC 9790, complete genome	CP003504.1
E. hirae 7	Enterococcus hirae ATCC 9790, complete genome	CP003504.1
E. hirae 8	Enterococcus hirae ATCC 9790, complete genome	CP003504.1
E. hirae 9	Enterococcus hirae ATCC 9790, complete genome	CP003504.1
E. hirae 10	Enterococcus hirae ATCC 9790, complete genome	CP003504.1
E. faecium 11	Enterococcus faecium Aus0085, complete genome	CP006620.1
E. faecium 12	Enterococcus faecium Aus0085, complete genome	CP006620.1
E. faecium 13	Enterococcus faecium Aus0085, complete genome	CP006620.1
E. thailandicus 14	Enterococcus faecium T110, complete genome	CP006030.1
E. villorum 15	Enterococcus hirae ATCC 9790, complete genome	CP003504.1
E. villorum 16	Enterococcus hirae ATCC 9790, complete genome	CP003504.1
E. faecalis 17	Enterococcus faecalis 62, complete genome	CP002491.1
E. gallinarum 18	Enterococcus gallinarum strain FDAARGOS_163, complete genome	CP014067.1
E. durans 19	Enterococcus durans strain KLDS6.0930, complete genome	CP012366.1
E. casseliflavus 20	Enterococcus casseliflavus EC20, complete genome	CP004856.1
E. casseliflavus 21	Enterococcus casseliflavus EC20, complete genome	CP004856.1

## Sheet: Table S2
Func_id	Func_name	Enterococcus_hirae_1_Gene_count	Enterococcus_hirae_2_Gene_count	Enterococcus_hirae_3_Gene_count	Enterococcus_hirae_4_Gene_count	Enterococcus_hirae_5_Gene_count	Enterococcus_hirae_6_Gene_count	Enterococcus_hirae_7_Gene_count	Enterococcus_hirae_8_Gene_count	Enterococcus_hirae_9_Gene_count	Enterococcus_hirae_10_Gene_count	Enterococcus_faecium_11_Gene_count	Enterococcus_faecium_12_Gene_count	Enterococcus_faecium_13_Gene_count	Enterococcus_thailandicus_14_Gene_count	Enterococcus_villorum_15_Gene_count	Enterococcus_villorum_16_Gene_count	Enterococcus_faecalis_17_Gene_count	Enterococcus_gallinarum_18_Gene_count	Enterococcus_durans_19_Gene_count	Enterococcus_casseliflavus_20_Gene_count	Enterococcus_casseliflavus_21_Gene_count
COG0001	Glutamate-1-semialdehyde aminotransferase	0	0	0	0	0	0	0	0	0	0	0	0	0	0	0	0	0	0	0	0	0
COG0002	N-acetyl-gamma-glutamylphosphate reductase	0	0	0	0	0	0	0	0	0	0	0	0	0	0	0	0	0	1	0	1	1
COG0003	Anion-transporting ATPase, ArsA/GET3 family	0	0	0	0	0	0	0	0	0	0	0	0	0	0	0	0	0	0	0	0	0
COG0004	Ammonia channel protein AmtB	1	1	1	1	1	1	1	1	1	1	1	1	2	0	1	1	0	1	0	1	1
COG0005	Purine nucleoside phosphorylase	1	1	1	1	1	1	1	1	1	1	1	1	1	1	1	1	1	1	1	1	1
COG0006	Xaa-Pro aminopeptidase	3	3	3	3	3	3	3	2	3	3	2	2	2	2	3	3	3	4	3	2	2
COG0007	Uroporphyrinogen-III methylase (siroheme synthase)	0	0	0	0	0	0	0	0	0	0	0	0	0	0	0	0	0	0	0	0	0
COG0008	Glutamyl- or glutaminyl-tRNA synthetase	1	1	1	1	1	1	1	1	1	1	1	1	1	1	1	1	1	1	1	1	1
COG0009	tRNA A37 threonylcarbamoyladenosine synthetase subunit TsaC/SUA5/YrdC	1	1	1	1	1	1	1	1	1	1	1	1	1	1	1	1	1	2	1	2	2
COG0010	Arginase family enzyme	0	0	0	0	0	0	0	0	0	0	0	0	0	0	0	0	0	0	0	0	0
COG0011	Uncharacterized conserved protein YqgV, UPF0045/DUF77 family	0	0	0	0	0	0	0	0	0	0	0	0	0	0	0	0	0	0	0	0	0
COG0012	Ribosome-binding ATPase YchF, GTP1/OBG family	1	1	1	1	1	1	1	1	1	1	1	1	1	1	1	1	1	1	1	1	1
COG0013	Alanyl-tRNA synthetase	1	1	1	1	1	1	1	1	1	1	1	1	1	1	1	1	1	1	1	1	1
COG0014	Gamma-glutamyl phosphate reductase	1	1	1	1	1	1	1	1	1	1	1	1	1	1	1	1	1	1	1	1	1
COG0015	Adenylosuccinate lyase	1	1	1	1	1	1	1	1	1	1	1	1	1	1	1	1	1	1	1	1	1
COG0016	Phenylalanyl-tRNA synthetase alpha subunit	1	1	1	1	1	1	1	1	1	1	1	1	1	1	1	1	1	1	1	1	1
COG0017	Aspartyl/asparaginyl-tRNA synthetase	1	1	1	1	1	1	1	1	1	1	1	1	1	1	1	1	1	1	1	1	1
COG0018	Arginyl-tRNA synthetase	1	1	1	1	1	1	1	1	1	1	1	1	1	1	1	1	1	1	1	1	1
COG0019	Diaminopimelate decarboxylase	1	1	1	1	1	1	1	1	1	1	1	1	1	0	1	1	1	1	1	1	1
COG0020	Undecaprenyl pyrophosphate synthase	1	1	1	1	1	1	1	1	1	1	1	1	1	1	1	1	1	1	1	1	1
COG0021	Transketolase	1	1	1	1	1	1	1	1	1	1	1	1	1	1	1	1	1	0	1	1	1
COG0022	Pyruvate/2-oxoglutarate/acetoin dehydrogenase complex, dehydrogenase (E1) component	1	1	1	1	1	1	1	1	1	1	1	1	1	1	1	1	2	2	1	2	1
COG0023	Translation initiation factor 1 (eIF-1/SUI1)	0	0	0	0	0	0	0	0	0	0	0	0	0	0	0	0	0	0	0	0	0
COG0024	Methionine aminopeptidase	1	1	1	1	1	1	1	1	1	1	1	1	1	2	1	1	1	2	1	2	2
COG0025	NhaP-type Na+/H+ or K+/H+ antiporter	1	1	1	1	1	1	1	1	1	1	1	1	1	1	1	1	1	1	1	1	1
COG0026	Phosphoribosylaminoimidazole carboxylase (NCAIR synthetase)	1	1	1	1	1	1	1	1	1	1	1	1	1	1	1	1	2	1	1	1	1
COG0027	Formate-dependent phosphoribosylglycinamide formyltransferase (GAR transformylase)	0	0	0	0	0	0	0	0	0	0	0	0	0	0	0	0	0	0	0	0	0
COG0028	Acetolactate synthase large subunit or other thiamine pyrophosphate-requiring enzyme	2	2	2	2	2	2	2	2	2	2	2	2	2	2	2	2	1	3	2	3	4
COG0029	Aspartate oxidase	0	0	0	0	0	0	0	0	0	0	0	0	0	0	0	0	0	0	1	0	0
COG0030	16S rRNA A1518 and A1519 N6-dimethyltransferase RsmA/KsgA/DIM1 (may also have DNA glycosylase/AP lyase activity)	2	2	2	2	2	1	1	1	1	1	2	1	1	1	1	2	1	2	1	1	3
COG0031	Cysteine synthase	2	2	2	2	2	2	2	2	2	2	2	2	2	2	2	2	2	2	2	2	2
COG0033	Phosphoglucomutase	0	0	0	0	0	0	0	0	0	0	0	0	0	0	0	0	0	0	0	0	0
COG0034	Glutamine phosphoribosylpyrophosphate amidotransferase	1	1	1	1	1	1	1	1	1	1	1	1	1	1	1	1	1	1	1	1	1
COG0035	Uracil phosphoribosyltransferase	1	1	1	1	1	1	1	1	1	1	1	1	1	1	1	1	1	1	1	1	1
COG0036	Pentose-5-phosphate-3-epimerase	2	2	2	2	2	2	2	2	2	2	2	2	2	1	2	2	2	2	2	1	1
COG0037	tRNA(Ile)-lysidine synthase TilS/MesJ	1	1	1	1	1	1	1	1	1	1	1	0	1	1	0	0	1	1	1	1	1
COG0038	H+/Cl- antiporter ClcA	2	2	2	2	2	2	2	2	2	2	2	2	2	2	3	3	2	1	3	1	1
COG0039	Malate/lactate dehydrogenase	2	2	2	2	2	2	2	2	2	2	2	2	2	2	2	2	2	3	2	2	2
COG0040	ATP phosphoribosyltransferase	0	0	0	0	0	0	0	0	0	0	0	0	0	0	0	0	0	0	0	1	1
COG0041	Phosphoribosylcarboxyaminoimidazole (NCAIR) mutase	1	1	1	1	1	1	1	1	1	1	1	1	1	1	1	1	1	1	1	1	1
COG0042	tRNA-dihydrouridine synthase	2	2	2	2	2	2	2	2	2	2	2	2	2	2	2	2	2	2	2	2	2
COG0043	3-polyprenyl-4-hydroxybenzoate decarboxylase	0	0	0	0	0	0	0	0	0	0	1	1	1	0	0	0	0	0	1	0	0
COG0044	Dihydroorotase or related cyclic amidohydrolase	2	2	2	2	2	2	2	2	2	2	1	2	1	2	2	2	3	2	2	2	2
COG0045	Succinyl-CoA synthetase, beta subunit	0	0	0	0	0	0	0	0	0	0	0	0	0	0	0	0	0	0	0	0	0
COG0046	Phosphoribosylformylglycinamidine (FGAM) synthase, synthetase domain	1	1	1	1	1	1	1	1	1	1	1	1	1	1	1	1	1	1	1	1	1
COG0047	Phosphoribosylformylglycinamidine (FGAM) synthase, glutamine amidotransferase domain	1	1	1	1	1	1	1	1	1	1	1	1	1	1	1	1	1	1	1	1	1
COG0048	Ribosomal protein S12	1	1	1	1	1	1	1	1	1	1	1	1	1	1	1	1	1	1	1	1	1
COG0049	Ribosomal protein S7	1	1	1	1	1	1	1	1	1	1	1	1	1	1	1	1	1	1	1	1	1
COG0050	Translation elongation factor EF-Tu, a GTPase	2	2	2	2	2	2	2	2	2	2	2	2	2	2	2	2	1	2	2	2	2
COG0051	Ribosomal protein S10	1	1	1	1	1	1	1	1	1	1	1	1	1	1	1	1	1	1	1	1	1
COG0052	Ribosomal protein S2	1	1	1	1	1	0	1	1	1	1	1	1	1	1	1	1	1	1	1	1	1
COG0053	Divalent metal cation (Fe/Co/Zn/Cd) transporter	3	3	3	3	3	3	3	3	3	3	2	2	2	2	2	2	2	4	3	4	4
COG0054	6,7-dimethyl-8-ribityllumazine synthase (Riboflavin synthase beta chain)	1	1	1	1	1	1	1	1	1	1	0	0	0	1	1	1	0	1	0	1	1
COG0055	FoF1-type ATP synthase, beta subunit	1	1	1	1	1	1	1	1	1	1	1	1	1	1	1	1	1	1	1	1	1
COG0056	FoF1-type ATP synthase, alpha subunit	1	1	1	1	1	1	1	1	1	1	1	1	1	1	1	1	1	1	1	1	1
COG0057	Glyceraldehyde-3-phosphate dehydrogenase/erythrose-4-phosphate dehydrogenase	2	2	2	2	2	2	2	2	2	2	2	2	2	2	1	1	2	2	2	2	2
COG0058	Glucan phosphorylase	0	0	0	0	0	0	0	0	0	0	0	0	0	0	0	0	0	1	0	1	1
COG0059	Ketol-acid reductoisomerase	0	0	0	0	0	0	0	0	0	0	0	0	0	0	0	0	0	1	0	1	1
COG0060	Isoleucyl-tRNA synthetase	1	1	1	1	1	1	1	1	1	1	1	1	1	1	1	1	1	1	1	1	1
COG0061	NAD kinase	1	1	1	1	1	1	1	1	1	1	1	1	1	1	1	1	1	1	1	1	1
COG0062	NAD(P)H-hydrate repair enzyme Nnr, NAD(P)H-hydrate epimerase domain	0	0	0	0	0	0	0	0	0	0	0	0	0	0	0	0	0	0	0	0	0
COG0063	NAD(P)H-hydrate repair enzyme Nnr, NAD(P)H-hydrate dehydratase domain	1	1	1	1	1	1	1	1	1	1	1	1	1	1	1	1	1	1	1	1	1
COG0064	Asp-tRNAAsn/Glu-tRNAGln amidotransferase B subunit	1	1	1	1	1	1	1	1	1	1	1	1	1	1	1	1	1	1	1	1	1
COG0065	Homoaconitase/3-isopropylmalate dehydratase large subunit	0	0	0	0	0	0	0	0	0	0	0	0	0	0	0	0	0	1	0	1	1
COG0066	3-isopropylmalate dehydratase small subunit	0	0	0	0	0	0	0	0	0	0	0	0	0	0	0	0	0	1	0	1	1
COG0067	Glutamate synthase domain 1	0	0	0	0	0	0	0	0	0	0	0	0	0	0	0	0	0	0	0	0	0
COG0068	Hydrogenase maturation factor HypF (carbamoyltransferase)	0	0	0	0	0	0	0	0	0	0	0	0	0	0	0	0	0	0	0	0	0
COG0069	Glutamate synthase domain 2	0	0	0	0	0	0	0	0	0	0	0	0	0	0	0	0	0	1	0	1	1
COG0070	Glutamate synthase domain 3	0	0	0	0	0	0	0	0	0	0	0	0	0	0	0	0	0	0	0	0	0
COG0071	Molecular chaperone IbpA, HSP20 family	0	0	0	0	0	0	0	0	0	0	1	1	1	0	0	0	0	2	0	2	2
COG0072	Phenylalanyl-tRNA synthetase beta subunit	1	1	1	1	1	1	1	1	1	1	1	0	1	1	1	1	1	1	1	1	1
COG0073	tRNA-binding EMAP/Myf domain	1	1	1	1	1	1	1	1	1	1	1	1	1	1	1	1	1	1	1	1	1
COG0074	Succinyl-CoA synthetase, alpha subunit	0	0	0	0	0	0	0	0	0	0	0	0	0	0	0	0	2	1	0	2	2
COG0075	Archaeal aspartate aminotransferase or a related aminotransferase, includes purine catabolism protein PucG	0	0	0	0	0	0	0	0	0	0	1	1	1	0	0	0	1	0	0	1	1
COG0076	Glutamate or tyrosine decarboxylase or a related PLP-dependent protein	3	3	3	3	3	3	3	3	3	3	2	2	3	1	0	0	1	2	3	1	1
COG0077	Prephenate dehydratase	1	1	1	1	1	1	1	1	1	1	1	1	1	0	1	1	1	1	1	1	1
COG0078	Ornithine carbamoyltransferase	2	2	2	2	2	2	2	2	2	2	2	1	2	2	1	1	3	3	1	2	2
COG0079	Histidinol-phosphate/aromatic aminotransferase or cobyric acid decarboxylase	0	0	0	0	0	0	0	0	0	0	0	0	0	0	0	0	0	0	0	1	1
COG0080	Ribosomal protein L11	1	1	1	1	1	1	1	1	1	1	1	1	1	1	1	1	1	1	1	1	1
COG0081	Ribosomal protein L1	1	1	1	1	1	1	1	1	1	1	1	1	1	1	1	1	1	1	1	1	1
COG0082	Chorismate synthase	1	1	1	1	1	1	1	1	1	1	1	1	1	1	1	1	1	1	1	1	1
COG0083	Homoserine kinase	0	0	0	0	0	0	0	0	0	0	0	0	0	0	0	0	1	1	0	1	1
COG0084	Tat protein secretion system quality control protein TatD (DNase activity)	1	1	1	1	1	1	1	1	1	1	2	2	2	2	1	1	1	1	1	1	1
COG0085	DNA-directed RNA polymerase, beta subunit/140 kD subunit	1	1	1	1	1	1	1	1	1	1	1	1	1	1	1	1	1	1	1	1	1
COG0086	DNA-directed RNA polymerase, beta' subunit/160 kD subunit	1	1	1	1	1	1	1	1	1	1	1	1	1	1	1	1	1	1	1	1	1
COG0087	Ribosomal protein L3	1	1	1	1	1	1	1	1	1	1	1	1	1	1	1	1	1	1	1	1	1
COG0088	Ribosomal protein L4	1	1	1	1	1	1	1	1	1	1	1	1	1	1	1	1	1	1	1	1	1
COG0089	Ribosomal protein L23	1	1	1	1	1	1	1	1	1	1	1	1	1	1	1	1	1	1	1	1	1
COG0090	Ribosomal protein L2	1	1	1	1	1	1	1	1	1	1	1	1	1	1	1	1	1	1	1	1	1
COG0091	Ribosomal protein L22	1	1	1	1	1	1	1	1	1	1	1	1	1	1	1	1	1	1	1	1	1
COG0092	Ribosomal protein S3	1	1	1	1	1	1	1	1	1	1	1	1	1	1	1	1	1	1	1	1	1
COG0093	Ribosomal protein L14	1	1	1	1	1	1	1	1	1	1	1	1	1	1	1	1	1	1	1	1	1
COG0094	Ribosomal protein L5	1	1	1	1	1	1	1	1	1	1	1	1	1	1	1	1	1	1	1	1	1
COG0095	Lipoate-protein ligase A	3	3	3	3	3	3	3	3	3	3	2	2	2	2	3	3	3	3	3	3	3
COG0096	Ribosomal protein S8	1	1	1	1	1	1	1	1	1	1	1	1	1	1	1	1	1	1	1	1	1
COG0097	Ribosomal protein L6P/L9E	1	1	1	1	1	1	1	1	1	1	1	1	1	1	1	1	1	1	1	1	1
COG0098	Ribosomal protein S5	1	1	1	1	1	1	1	1	1	1	1	1	1	1	1	1	1	1	1	1	1
COG0099	Ribosomal protein S13	1	1	1	1	1	1	1	1	1	1	1	1	1	1	1	1	1	1	1	1	1
COG0100	Ribosomal protein S11	1	1	1	1	1	1	1	1	1	1	1	1	1	1	1	1	1	1	1	1	1
COG0101	tRNA U38,U39,U40 pseudouridine synthase TruA	2	2	2	2	2	2	2	2	2	2	2	2	2	2	2	2	2	2	2	2	2
COG0102	Ribosomal protein L13	1	1	1	1	1	1	1	1	1	1	1	1	1	1	1	1	1	1	1	1	1
COG0103	Ribosomal protein S9	1	1	1	1	1	1	1	1	1	1	1	1	1	1	1	1	1	1	1	1	1
COG0104	Adenylosuccinate synthase	1	1	1	1	1	1	1	1	1	1	1	1	1	1	1	1	1	1	1	1	1
COG0105	Nucleoside diphosphate kinase	1	1	1	1	1	1	1	1	1	1	1	1	1	1	1	1	1	0	1	0	0
COG0106	Phosphoribosylformimino-5-aminoimidazole carboxamide ribonucleotide (ProFAR) isomerase	0	0	0	0	0	0	0	0	0	0	0	0	0	0	0	0	0	0	0	1	1
COG0107	Imidazole glycerol phosphate synthase subunit HisF	0	0	0	0	0	0	0	0	0	0	0	0	0	0	0	0	0	0	0	1	1
COG0108	3,4-dihydroxy-2-butanone 4-phosphate synthase	1	1	1	1	1	1	0	1	1	1	0	0	0	1	1	1	0	1	0	1	1
COG0109	Polyprenyltransferase (heme O synthase)	0	0	0	0	0	0	0	0	0	0	0	0	0	0	0	0	0	0	0	0	0
COG0110	Acetyltransferase (isoleucine patch superfamily)	1	1	1	2	1	1	1	1	1	1	2	1	2	3	1	2	3	2	1	2	3
COG0111	Phosphoglycerate dehydrogenase or related dehydrogenase	2	2	2	2	2	2	2	2	2	2	2	2	2	2	1	1	1	4	1	3	4
COG0112	Glycine/serine hydroxymethyltransferase	1	1	1	1	1	1	1	1	1	1	1	1	1	1	1	1	1	1	1	1	1
COG0113	Delta-aminolevulinic acid dehydratase, porphobilinogen synthase	0	0	0	0	0	0	0	0	0	0	0	0	0	0	0	0	0	0	0	0	0
COG0114	Fumarate hydratase class II	0	0	0	0	0	0	0	0	0	0	0	0	0	0	0	0	0	0	0	0	0
COG0115	Branched-chain amino acid aminotransferase/4-amino-4-deoxychorismate lyase	1	1	1	1	1	1	1	1	1	1	1	1	1	1	1	1	1	2	2	2	2
COG0116	23S rRNA G2445 N2-methylase RlmL	1	1	1	1	1	1	1	1	1	1	1	1	1	1	1	1	1	1	1	1	1
COG0117	Pyrimidine deaminase domain of riboflavin biosynthesis protein RibD	1	1	1	1	1	1	1	1	1	1	0	0	0	1	1	1	0	1	0	1	1
COG0118	Imidazoleglycerol phosphate synthase glutamine amidotransferase subunit HisH	0	0	0	0	0	0	0	0	0	0	0	0	0	0	0	0	0	0	0	1	1
COG0119	Isopropylmalate/homocitrate/citramalate synthases	0	0	0	0	0	0	0	0	0	0	0	0	0	0	0	0	0	1	0	1	1
COG0120	Ribose 5-phosphate isomerase	1	1	1	1	1	1	1	1	1	1	1	1	1	1	1	1	1	1	1	1	1
COG0121	Predicted glutamine amidotransferase	0	0	0	0	0	0	0	0	0	0	0	0	0	0	0	0	0	0	0	0	0
COG0122	3-methyladenine DNA glycosylase/8-oxoguanine DNA glycosylase	0	0	0	0	0	0	0	0	0	0	0	0	0	0	0	0	0	0	0	0	0
COG0123	Acetoin utilization deacetylase AcuC or a related deacetylase	0	0	0	0	0	0	0	0	0	0	0	0	0	0	0	0	0	0	0	0	0
COG0124	Histidyl-tRNA synthetase	1	1	1	1	1	1	1	1	1	1	1	1	1	1	1	1	1	1	1	1	1
COG0125	Thymidylate kinase	1	1	1	1	1	1	1	1	1	1	1	1	1	1	1	1	1	1	1	1	1
COG0126	3-phosphoglycerate kinase	1	1	1	1	1	1	1	1	1	1	1	1	1	1	1	1	1	1	1	1	1
COG0127	Inosine/xanthosine triphosphate pyrophosphatase, all-alpha NTP-PPase family	0	0	0	0	0	0	0	0	0	0	0	0	0	0	0	0	1	0	0	1	1
COG0128	5-enolpyruvylshikimate-3-phosphate synthase	1	1	1	1	1	1	1	1	1	1	1	1	1	1	1	1	1	1	1	1	1
COG0129	Dihydroxyacid dehydratase/phosphogluconate dehydratase	0	0	0	0	0	0	0	0	0	0	0	0	0	0	0	0	0	1	0	1	1
COG0130	tRNA U55 pseudouridine synthase TruB, may also work on U342 of tmRNA	1	1	1	1	1	1	1	1	1	1	0	1	1	1	1	1	1	1	1	1	1
COG0131	Imidazoleglycerol phosphate dehydratase HisB	0	0	0	0	0	0	0	0	0	0	0	0	0	0	0	0	0	0	0	1	1
COG0132	Dethiobiotin synthetase	1	1	1	1	1	1	1	1	1	1	0	0	0	0	0	0	0	0	0	0	0
COG0133	Tryptophan synthase beta chain	0	0	0	0	0	0	0	0	0	0	0	0	0	0	0	0	0	0	1	1	1
COG0134	Indole-3-glycerol phosphate synthase	0	0	0	0	0	0	0	0	0	0	0	0	0	0	0	0	0	0	1	1	1
COG0135	Phosphoribosylanthranilate isomerase	0	0	0	0	0	0	0	0	0	0	0	0	0	0	0	0	0	0	1	1	1
COG0136	Aspartate-semialdehyde dehydrogenase	1	1	1	1	1	1	1	1	1	1	1	1	1	0	1	1	1	1	1	2	1
COG0137	Argininosuccinate synthase	0	0	0	0	0	0	0	0	0	0	0	0	0	1	0	0	0	1	1	1	1
COG0138	AICAR transformylase/IMP cyclohydrolase PurH	1	1	1	1	1	1	1	1	1	1	1	1	1	1	1	1	1	1	1	1	1
COG0139	Phosphoribosyl-AMP cyclohydrolase	0	0	0	0	0	0	0	0	0	0	0	0	0	0	0	0	0	0	0	1	1
COG0140	Phosphoribosyl-ATP pyrophosphohydrolase	0	0	0	0	0	0	0	0	0	0	0	0	0	0	0	0	0	0	0	0	0
COG0141	Histidinol dehydrogenase	0	0	0	0	0	0	0	0	0	0	0	0	0	0	0	0	0	0	0	1	1
COG0142	Geranylgeranyl pyrophosphate synthase	2	2	2	2	2	2	2	2	2	2	2	2	2	2	2	2	3	3	2	3	3
COG0143	Methionyl-tRNA synthetase	1	1	1	1	1	1	1	1	1	1	1	1	1	1	1	1	1	1	1	1	1
COG0144	16S rRNA C967 or C1407 C5-methylase, RsmB/RsmF family	1	1	1	1	1	1	1	1	1	1	2	2	2	1	1	1	1	2	1	2	2
COG0145	N-methylhydantoinase A/oxoprolinase/acetone carboxylase, beta subunit	0	0	0	0	0	0	0	0	0	0	1	1	1	0	0	0	1	0	1	1	1
COG0146	N-methylhydantoinase B/oxoprolinase/acetone carboxylase, alpha subunit	0	0	0	0	0	0	0	0	0	0	0	0	0	0	0	0	0	0	0	0	0
COG0147	Anthranilate/para-aminobenzoate synthases component I	0	0	0	0	0	0	0	0	0	0	0	0	0	0	0	0	0	0	1	1	1
COG0148	Enolase	1	1	1	1	1	1	1	1	1	1	1	1	1	2	1	1	1	1	1	1	1
COG0149	Triosephosphate isomerase	2	2	2	2	2	2	2	2	2	2	1	1	1	1	1	1	1	2	1	1	2
COG0150	Phosphoribosylaminoimidazole (AIR) synthetase	1	1	1	1	1	1	1	1	1	1	1	1	1	1	1	1	1	1	1	1	1
COG0151	Phosphoribosylamine-glycine ligase	1	1	1	1	1	1	1	1	1	1	1	1	1	1	1	1	1	1	1	1	1
COG0152	Phosphoribosylaminoimidazole-succinocarboxamide synthase	1	1	1	1	1	1	1	1	1	1	1	1	1	1	1	1	1	1	1	1	1
COG0153	Galactokinase	1	1	1	1	1	1	1	1	1	1	1	1	1	1	1	1	1	1	1	1	1
COG0154	Asp-tRNAAsn/Glu-tRNAGln amidotransferase A subunit or related amidase	2	2	2	2	2	2	2	2	2	2	2	2	2	2	2	2	4	2	2	3	2
COG0155	Sulfite reductase, beta subunit (hemoprotein)	0	0	0	0	0	0	0	0	0	0	0	0	0	0	0	0	0	0	0	0	0
COG0156	7-keto-8-aminopelargonate synthetase or related enzyme	1	1	1	1	1	1	1	1	1	1	1	1	1	0	0	0	0	0	1	0	0
COG0157	Nicotinate-nucleotide pyrophosphorylase	0	0	0	0	0	0	0	0	0	0	0	0	0	0	1	1	0	0	1	0	0
COG0158	Fructose-1,6-bisphosphatase	0	0	0	0	0	0	0	0	0	0	0	0	0	0	0	0	0	0	0	0	0
COG0159	Tryptophan synthase alpha chain	0	0	0	0	0	0	0	0	0	0	0	0	0	0	0	0	0	0	1	1	1
COG0160	4-aminobutyrate aminotransferase or related aminotransferase	0	0	0	0	0	0	0	0	0	0	0	0	0	0	0	0	0	0	0	0	0
COG0161	Adenosylmethionine-8-amino-7-oxononanoate aminotransferase	0	0	0	0	0	0	0	0	0	0	0	0	0	0	0	0	0	0	0	0	0
COG0162	Tyrosyl-tRNA synthetase	1	1	1	1	1	1	1	1	1	1	1	1	1	1	1	1	2	1	1	1	1
COG0163	3-polyprenyl-4-hydroxybenzoate decarboxylase	0	0	0	0	0	0	0	0	0	0	1	1	1	0	0	0	0	0	1	0	0
COG0164	Ribonuclease HII	1	1	1	1	1	1	1	1	1	1	1	1	1	1	1	1	1	1	1	1	1
COG0165	Argininosuccinate lyase	0	0	0	0	0	0	0	0	0	0	0	0	0	1	0	0	0	1	1	1	1
COG0166	Glucose-6-phosphate isomerase	1	1	1	1	1	1	1	1	1	1	1	1	1	1	1	1	1	1	1	1	1
COG0167	Dihydroorotate dehydrogenase	2	2	2	2	2	2	2	2	2	2	2	2	2	2	2	2	2	2	2	2	2
COG0168	Trk-type K+ transport system, membrane component	2	2	2	2	2	2	2	2	2	2	2	2	2	2	2	2	2	2	2	2	2
COG0169	Shikimate 5-dehydrogenase	1	1	1	1	1	1	1	1	1	1	1	1	1	1	1	1	1	1	1	1	2
COG0170	Dolichol kinase	0	0	0	0	0	0	0	0	0	0	0	0	0	0	0	0	0	0	0	0	0
COG0171	NH3-dependent NAD+ synthetase	1	1	1	1	1	1	1	1	1	1	1	1	1	1	1	1	1	1	1	1	1
COG0172	Seryl-tRNA synthetase	1	1	1	1	1	1	1	1	1	1	1	1	1	1	1	1	2	1	1	1	1
COG0173	Aspartyl-tRNA synthetase	1	1	1	1	1	1	1	1	1	1	1	1	1	1	1	1	1	1	1	1	1
COG0174	Glutamine synthetase	1	1	1	1	1	1	1	1	1	1	1	1	1	1	1	1	1	1	1	1	1
COG0175	3'-phosphoadenosine 5'-phosphosulfate sulfotransferase (PAPS reductase)/FAD synthetase or related enzyme	0	0	0	0	0	0	0	0	0	0	0	0	0	0	0	0	0	0	0	0	0
COG0176	Transaldolase	0	0	0	0	0	0	0	0	0	0	1	0	1	1	0	0	1	0	0	0	2
COG0177	Endonuclease III	1	1	1	1	1	1	1	1	1	1	1	1	1	1	1	1	1	1	1	1	1
COG0178	Excinuclease UvrABC ATPase subunit	1	1	1	1	1	1	1	1	1	1	2	2	1	1	1	1	2	2	2	1	3
COG0179	2-keto-4-pentenoate hydratase/2-oxohepta-3-ene-1,7-dioic acid hydratase (catechol pathway)	0	0	0	0	0	0	0	0	0	0	0	0	0	0	0	0	0	0	0	0	0
COG0180	Tryptophanyl-tRNA synthetase	1	1	1	1	1	1	1	1	1	1	1	1	1	1	1	1	2	1	1	1	1
COG0181	Porphobilinogen deaminase	0	0	0	0	0	0	0	0	0	0	0	0	0	0	0	0	0	0	0	0	0
COG0182	Methylthioribose-1-phosphate isomerase (methionine salvage pathway), a paralog of eIF-2B alpha subunit	0	0	0	0	0	0	0	0	0	0	0	0	0	0	0	0	0	0	0	0	0
COG0183	Acetyl-CoA acetyltransferase	0	0	0	0	0	1	0	0	0	0	0	0	0	1	0	0	0	0	0	0	0
COG0184	Ribosomal protein S15P/S13E	1	1	1	1	1	1	1	1	1	1	1	1	1	1	1	1	1	1	1	1	1
COG0185	Ribosomal protein S19	1	1	1	1	1	1	1	1	1	1	1	1	1	1	1	1	1	1	1	1	1
COG0186	Ribosomal protein S17	1	1	1	1	1	1	1	1	1	1	1	1	1	1	1	1	1	1	1	1	1
COG0187	DNA gyrase/topoisomerase IV, subunit B	2	2	2	2	2	2	2	2	2	2	2	2	2	2	2	2	2	2	2	2	2
COG0188	DNA gyrase/topoisomerase IV, subunit A	2	2	2	2	2	2	2	2	2	2	2	2	2	2	2	2	2	2	2	2	2
COG0189	Glutathione synthase/RimK-type ligase, ATP-grasp superfamily	0	0	0	0	0	0	0	0	0	0	0	0	0	0	0	0	0	0	0	0	0
COG0190	5,10-methylene-tetrahydrofolate dehydrogenase/Methenyl tetrahydrofolate cyclohydrolase	1	1	1	1	1	1	1	1	1	1	1	1	1	1	1	1	1	1	1	1	1
COG0191	Fructose/tagatose bisphosphate aldolase	5	5	5	5	5	5	5	5	5	5	3	3	4	2	4	4	1	4	6	2	5
COG0192	S-adenosylmethionine synthetase	1	1	1	1	1	1	1	1	1	1	1	1	1	1	1	1	1	1	1	1	1
COG0193	Peptidyl-tRNA hydrolase	1	1	1	1	1	1	1	1	1	1	1	1	1	1	1	1	1	1	1	1	1
COG0194	Guanylate kinase	2	2	2	2	2	2	2	2	2	2	2	2	2	2	2	2	2	1	2	1	1
COG0195	Transcription antitermination factor NusA, contains S1 and KH domains	1	1	1	1	1	1	1	1	1	1	1	1	1	1	1	1	1	1	1	1	1
COG0196	FAD synthase	1	1	1	1	1	1	1	1	1	1	1	1	1	1	1	1	1	1	1	1	1
COG0197	Ribosomal protein L16/L10AE	1	1	1	1	1	1	1	1	1	1	1	1	1	1	1	1	1	1	1	1	1
COG0198	Ribosomal protein L24	1	1	1	1	1	1	1	1	1	1	1	1	1	1	1	1	1	1	1	1	1
COG0199	Ribosomal protein S14	2	2	2	2	2	2	2	2	2	2	2	2	2	3	3	3	2	2	2	2	2
COG0200	Ribosomal protein L15	1	1	1	1	1	1	1	1	1	1	1	1	1	1	1	1	1	1	1	1	1
COG0201	Preprotein translocase subunit SecY	1	1	1	1	1	1	1	1	1	1	1	1	1	1	1	1	1	2	1	1	2
COG0202	DNA-directed RNA polymerase, alpha subunit/40 kD subunit	1	1	1	1	1	1	1	1	1	1	1	1	1	1	1	1	1	1	1	1	1
COG0203	Ribosomal protein L17	1	1	1	1	1	1	1	1	1	1	1	1	1	1	1	1	1	1	1	1	1
COG0204	1-acyl-sn-glycerol-3-phosphate acyltransferase	1	1	1	1	1	1	1	1	1	1	1	1	1	1	1	1	1	1	1	1	1
COG0205	6-phosphofructokinase	1	1	1	1	1	1	1	1	1	1	1	1	1	1	1	1	1	1	1	1	1
COG0206	Cell division GTPase FtsZ	1	1	1	1	1	1	1	1	1	1	1	1	1	1	1	1	1	1	1	1	1
COG0207	Thymidylate synthase	1	1	1	1	1	1	1	1	1	1	1	1	1	1	1	1	1	1	1	1	1
COG0208	Ribonucleotide reductase beta subunit, ferritin-like domain	1	1	1	1	1	1	1	1	1	1	1	1	1	1	1	1	1	1	1	1	1
COG0209	Ribonucleotide reductase alpha subunit	2	2	2	1	2	2	2	2	1	2	1	1	1	1	2	2	1	1	1	1	1
COG0210	Superfamily I DNA or RNA helicase	2	2	2	2	2	2	2	2	2	2	2	2	2	2	2	2	1	1	2	1	2
COG0211	Ribosomal protein L27	1	1	1	1	1	1	1	1	1	1	1	1	1	1	1	1	1	1	1	1	1
COG0212	5-formyltetrahydrofolate cyclo-ligase	1	1	1	1	1	1	1	1	1	1	1	1	1	1	1	1	1	1	1	1	1
COG0213	Thymidine phosphorylase	1	1	1	1	1	1	1	1	1	1	1	1	1	1	1	1	1	1	1	1	1
COG0214	Pyridoxal biosynthesis lyase PdxS	0	0	0	0	0	0	0	0	0	0	0	0	0	0	0	0	0	0	0	0	0
COG0215	Cysteinyl-tRNA synthetase	1	1	1	1	1	1	1	1	1	1	1	1	1	1	1	1	1	1	1	1	1
COG0216	Protein chain release factor A	1	1	1	1	1	1	1	1	1	1	1	1	1	1	1	1	1	1	1	1	1
COG0217	Transcriptional and/or translational regulatory protein YebC/TACO1	1	1	1	1	1	1	1	1	1	1	2	2	2	2	1	1	2	1	2	1	1
COG0218	GTP-binding protein EngB required for normal cell division	1	1	1	1	1	1	1	1	1	1	1	1	1	1	1	1	1	1	1	1	1
COG0219	tRNA(Leu) C34 or U34 (ribose-2'-O)-methylase TrmL, contains SPOUT domain	1	1	1	1	1	1	1	1	1	1	1	1	1	1	1	1	1	1	1	1	1
COG0220	tRNA G46 methylase TrmB	1	1	1	1	1	1	1	1	1	1	1	1	1	1	1	1	1	1	1	1	1
COG0221	Inorganic pyrophosphatase	0	0	0	0	0	0	0	0	0	0	0	0	0	0	0	0	0	0	0	0	0
COG0222	Ribosomal protein L7/L12	1	1	1	1	1	1	1	1	1	1	1	1	1	1	1	1	1	1	1	1	1
COG0223	Methionyl-tRNA formyltransferase	1	1	1	1	1	1	1	1	1	1	1	1	1	1	1	1	1	1	1	1	1
COG0224	FoF1-type ATP synthase, gamma subunit	1	1	1	1	1	1	1	1	1	1	1	1	1	1	1	1	1	1	1	1	1
COG0225	Peptide methionine sulfoxide reductase MsrA	3	3	3	3	3	3	2	3	3	3	3	4	3	3	2	2	1	3	4	3	3
COG0226	ABC-type phosphate transport system, periplasmic component	2	2	2	2	2	2	2	2	2	2	2	2	2	2	2	2	2	2	2	2	2
COG0227	Ribosomal protein L28	1	1	1	1	1	1	1	1	1	1	1	1	1	1	1	1	1	1	1	1	1
COG0228	Ribosomal protein S16	1	1	1	1	1	1	1	1	1	1	1	1	1	1	1	1	1	1	1	1	1
COG0229	Peptide methionine sulfoxide reductase MsrB	1	1	1	1	1	1	1	1	1	1	1	1	1	1	1	1	1	1	1	1	1
COG0230	Ribosomal protein L34	0	0	0	0	0	0	0	0	0	0	0	0	0	0	0	0	0	0	0	0	0
COG0231	Translation elongation factor P (EF-P)/translation initiation factor 5A (eIF-5A)	1	1	1	1	1	1	1	1	1	1	1	1	1	2	1	1	1	1	1	1	1
COG0232	dGTP triphosphohydrolase	0	0	0	0	0	0	0	0	0	0	0	0	0	0	0	0	1	0	0	0	0
COG0233	Ribosome recycling factor	1	1	1	1	1	1	1	1	1	1	1	1	1	1	1	1	1	1	1	1	1
COG0234	Co-chaperonin GroES (HSP10)	1	1	1	1	1	1	1	1	1	1	1	1	1	1	1	1	1	1	1	1	1
COG0235	Ribulose-5-phosphate 4-epimerase/Fuculose-1-phosphate aldolase	2	2	2	2	2	2	2	2	2	2	4	4	4	0	0	0	1	2	1	5	6
COG0236	Acyl carrier protein	3	3	3	3	3	3	3	3	3	3	3	3	3	3	3	3	3	3	3	3	3
COG0237	Dephospho-CoA kinase	1	1	1	1	1	1	1	1	1	1	1	1	1	1	1	1	1	1	1	1	1
COG0238	Ribosomal protein S18	1	1	1	1	1	1	1	1	1	1	1	1	1	1	1	1	1	1	1	1	1
COG0239	Fluoride ion exporter CrcB/FEX, affects chromosome condensation	0	0	0	0	0	0	0	0	0	0	0	0	0	0	0	0	0	2	0	0	0
COG0240	Glycerol-3-phosphate dehydrogenase	2	2	2	2	2	2	2	2	2	2	2	2	2	2	2	2	1	1	2	1	1
COG0241	Histidinol phosphatase or a related phosphatase	0	0	0	0	0	0	0	0	0	0	0	0	0	0	0	0	0	0	0	0	0
COG0242	Peptide deformylase	2	2	2	2	2	2	2	2	2	2	2	2	2	2	2	2	2	2	2	2	2
COG0243	Anaerobic selenocysteine-containing dehydrogenase	0	0	0	0	0	0	0	0	0	0	0	0	0	0	0	0	0	0	0	0	0
COG0244	Ribosomal protein L10	1	1	1	1	1	1	1	1	1	1	1	1	1	1	1	1	1	1	1	1	1
COG0245	2C-methyl-D-erythritol 2,4-cyclodiphosphate synthase	0	0	0	0	0	0	0	0	0	0	0	0	0	0	0	0	1	0	0	0	0
COG0246	Mannitol-1-phosphate/altronate dehydrogenases	0	0	0	0	0	0	0	0	0	0	4	3	4	2	0	0	1	2	1	3	3
COG0247	Fe-S oxidoreductase	0	0	0	0	0	0	0	0	0	0	0	0	0	0	0	0	0	0	0	0	0
COG0248	Exopolyphosphatase/pppGpp-phosphohydrolase	0	0	0	0	0	0	0	0	0	0	0	0	0	0	0	0	0	0	0	0	0
COG0249	DNA mismatch repair ATPase MutS	1	1	1	1	1	1	1	1	1	1	1	1	1	1	1	1	1	1	1	1	1
COG0250	Transcription antitermination factor NusG	1	1	1	1	1	1	1	1	1	1	1	1	1	1	1	1	1	1	1	1	1
COG0251	Enamine deaminase RidA, house cleaning of reactive enamine intermediates, YjgF/YER057c/UK114 family	1	1	1	1	1	1	1	1	1	1	0	0	0	0	1	1	3	2	1	2	3
COG0252	L-asparaginase/archaeal Glu-tRNAGln amidotransferase subunit D	1	1	1	1	1	1	1	1	1	1	1	1	1	1	1	1	1	1	1	1	1
COG0253	Diaminopimelate epimerase	1	1	1	1	1	1	1	1	1	1	1	1	1	0	1	1	1	1	1	1	1
COG0254	Ribosomal protein L31	1	1	1	1	1	1	1	1	1	1	1	1	1	1	1	1	1	1	1	1	1
COG0255	Ribosomal protein L29	1	1	1	1	1	1	1	1	1	1	1	1	1	1	1	1	1	1	1	1	1
COG0256	Ribosomal protein L18	1	1	1	1	1	1	1	1	1	1	1	1	1	1	1	1	1	1	1	1	1
COG0257	Ribosomal protein L36	1	1	1	1	1	1	1	1	1	1	1	1	1	1	1	1	1	0	1	1	0
COG0258	5'-3' exonuclease	0	0	0	0	0	0	0	0	0	0	0	0	0	0	0	0	0	0	0	0	0
COG0259	Pyridoxine/pyridoxamine 5'-phosphate oxidase	0	0	0	0	0	0	0	0	0	0	0	0	0	0	0	0	0	0	0	0	0
COG0260	Leucyl aminopeptidase	0	0	0	0	0	0	0	0	0	0	0	0	0	0	0	0	0	0	0	0	0
COG0261	Ribosomal protein L21	1	1	1	1	1	1	1	1	1	1	1	1	1	1	1	1	1	1	1	1	1
COG0262	Dihydrofolate reductase	3	3	3	3	3	3	3	3	3	3	3	3	3	3	3	3	2	2	3	2	2
COG0263	Glutamate 5-kinase	1	1	1	1	1	1	1	1	1	1	0	0	0	0	1	1	1	1	1	0	0
COG0264	Translation elongation factor EF-Ts	1	1	1	1	1	1	1	1	1	1	1	1	1	1	1	1	1	1	1	1	1
COG0265	Periplasmic serine protease, S1-C subfamily, contain C-terminal PDZ domain	1	1	1	1	1	0	1	1	1	1	1	1	1	1	1	1	1	1	1	1	1
COG0266	Formamidopyrimidine-DNA glycosylase	1	1	1	1	1	1	1	1	1	1	1	1	1	1	1	1	1	1	1	1	1
COG0267	Ribosomal protein L33	2	2	2	2	2	2	2	2	2	2	2	2	2	3	3	3	3	3	2	3	3
COG0268	Ribosomal protein S20	1	1	1	1	1	1	1	1	1	1	1	0	1	1	1	1	1	1	1	1	1
COG0269	3-keto-L-gulonate-6-phosphate decarboxylase	1	1	1	1	1	1	1	1	1	1	1	0	1	0	0	0	1	0	1	1	1
COG0270	Site-specific DNA-cytosine methylase	1	1	2	1	1	2	0	1	1	2	0	1	0	1	0	0	0	1	0	1	2
COG0271	Stress-induced morphogen (activity unknown)	0	0	0	0	0	0	0	0	0	0	0	0	0	0	0	0	0	0	0	0	0
COG0272	NAD-dependent DNA ligase	1	1	1	1	1	1	1	1	1	1	1	1	1	1	1	1	1	1	1	1	1
COG0274	Deoxyribose-phosphate aldolase	1	1	1	1	1	1	1	1	1	1	1	1	1	1	1	1	1	4	1	2	2
COG0275	16S rRNA C1402 N4-methylase RsmH	1	1	1	1	1	1	1	1	1	1	1	1	1	1	1	1	1	1	1	1	1
COG0276	Protoheme ferro-lyase (ferrochelatase)	0	0	0	0	0	0	0	0	0	0	0	0	0	0	0	0	0	0	0	0	0
COG0277	FAD/FMN-containing dehydrogenase	0	0	0	0	0	0	0	0	0	0	0	0	0	0	0	0	0	0	0	0	0
COG0278	Glutaredoxin-related protein	0	0	0	0	0	0	0	0	0	0	0	0	0	0	0	0	0	0	0	0	0
COG0279	Phosphoheptose isomerase	0	0	0	0	0	0	0	0	0	0	0	0	0	0	0	0	0	0	0	0	0
COG0280	Phosphotransacetylase	1	1	1	1	1	1	1	1	1	1	1	1	1	1	1	1	1	1	1	1	1
COG0281	Malic enzyme	1	1	1	1	1	1	1	1	1	1	1	1	1	1	0	0	2	1	1	1	1
COG0282	Acetate kinase	1	1	1	1	1	1	1	1	1	1	1	1	1	1	1	1	1	1	1	1	1
COG0283	Cytidylate kinase	1	1	1	1	1	1	1	1	1	1	1	1	1	1	1	1	1	1	1	1	1
COG0284	Orotidine-5'-phosphate decarboxylase	1	1	1	1	1	1	1	1	1	1	1	1	1	1	1	1	1	1	1	1	1
COG0285	Folylpolyglutamate synthase/Dihydropteroate synthase	1	1	1	1	1	1	1	1	1	1	1	1	1	1	1	1	1	2	1	1	1
COG0286	Type I restriction-modification system, DNA methylase subunit	1	1	0	0	1	0	1	1	0	0	3	1	0	0	1	1	0	1	0	2	0
COG0287	Prephenate dehydrogenase	1	1	1	1	1	1	1	1	1	1	1	1	1	0	1	1	1	1	1	1	1
COG0288	Carbonic anhydrase	0	0	0	0	0	0	0	0	0	0	0	0	0	0	0	0	0	0	0	0	0
COG0289	Dihydrodipicolinate reductase	1	1	1	1	1	1	1	1	1	1	1	1	1	0	1	1	1	1	1	1	1
COG0290	Translation initiation factor IF-3	1	1	1	1	1	1	1	1	1	1	1	1	1	1	1	1	1	1	1	1	1
COG0291	Ribosomal protein L35	1	1	1	1	1	1	1	1	1	1	1	1	1	1	1	1	1	1	1	1	1
COG0292	Ribosomal protein L20	1	1	1	1	1	1	1	1	1	1	1	1	1	1	1	1	1	1	1	1	1
COG0293	23S rRNA U2552 (ribose-2'-O)-methylase RlmE/FtsJ	0	0	0	0	0	0	0	0	0	0	0	0	0	0	0	0	0	0	0	0	0
COG0294	Dihydropteroate synthase	0	0	0	0	0	0	0	0	0	0	0	0	0	0	0	0	1	0	0	0	0
COG0295	Cytidine deaminase	1	1	1	1	1	1	1	1	1	1	1	2	1	1	1	1	1	2	1	2	2
COG0296	1,4-alpha-glucan branching enzyme	0	0	0	0	0	0	0	0	0	0	0	0	0	0	0	0	0	1	0	1	1
COG0297	Glycogen synthase	0	0	0	0	0	0	0	0	0	0	0	0	0	0	0	0	0	1	0	1	1
COG0298	Hydrogenase maturation factor	0	0	0	0	0	0	0	0	0	0	0	0	0	0	0	0	0	0	0	0	0
COG0299	Folate-dependent phosphoribosylglycinamide formyltransferase PurN	1	1	1	1	1	1	1	1	1	1	1	1	1	1	1	1	1	1	1	1	1
COG0300	Short-chain dehydrogenase	1	1	1	1	1	1	1	1	1	1	1	1	1	1	1	1	1	1	1	1	2
COG0301	Adenylyl- and sulfurtransferase ThiI, participates in tRNA 4-thiouridine and thiamine biosynthesis	1	1	1	1	1	1	1	1	1	1	1	1	1	1	1	1	1	1	1	1	1
COG0302	GTP cyclohydrolase I	0	0	0	0	0	0	0	0	0	0	0	0	0	0	0	0	1	0	0	0	0
COG0303	Molybdopterin biosynthesis enzyme	0	0	0	0	0	0	0	0	0	0	0	0	0	0	0	0	1	0	0	0	0
COG0304	3-oxoacyl-(acyl-carrier-protein) synthase	1	1	1	2	1	1	1	1	2	1	1	1	1	1	1	1	2	1	1	1	1
COG0305	Replicative DNA helicase	1	1	1	1	1	1	1	1	1	1	1	1	1	1	2	2	1	2	1	2	2
COG0306	Phosphate/sulfate permease	0	0	0	0	0	0	0	0	0	0	0	0	0	0	0	0	1	1	0	1	1
COG0307	Riboflavin synthase alpha chain	1	1	1	1	1	1	1	1	1	1	0	0	0	1	1	1	0	1	0	1	1
COG0308	Aminopeptidase N	0	0	0	0	0	0	0	0	0	0	0	0	0	0	0	0	0	0	0	0	0
COG0309	Hydrogenase maturation factor	0	0	0	0	0	0	0	0	0	0	0	0	0	0	0	0	0	0	0	0	0
COG0310	ABC-type Co2+ transport system, permease component	0	0	0	0	0	0	0	0	0	0	0	0	0	0	0	0	1	0	0	0	0
COG0311	Glutamine amidotransferase PdxT (pyridoxal biosynthesis)	0	0	0	0	0	0	0	0	0	0	0	0	0	0	0	0	0	0	0	0	0
COG0312	Predicted Zn-dependent protease or its inactivated homolog	0	0	0	0	0	0	0	0	0	0	0	0	0	0	0	0	0	0	0	0	0
COG0313	16S rRNA C1402 (ribose-2'-O) methylase RsmI	1	1	1	1	1	1	1	1	1	1	1	1	1	1	1	1	1	1	1	1	1
COG0314	Molybdopterin synthase catalytic subunit	0	0	0	0	0	0	0	0	0	0	0	0	0	0	0	0	0	0	0	0	0
COG0315	Molybdenum cofactor biosynthesis enzyme	0	0	0	0	0	0	0	0	0	0	0	0	0	0	0	0	1	0	0	0	0
COG0316	Fe-S cluster assembly iron-binding protein IscA	0	0	0	0	0	0	0	0	0	0	0	0	0	0	0	0	0	0	0	0	0
COG0317	(p)ppGpp synthase/hydrolase, HD superfamily	1	1	1	1	1	1	1	1	1	1	1	1	1	1	1	1	1	1	1	1	1
COG0318	Acyl-CoA synthetase (AMP-forming)/AMP-acid ligase II	1	1	1	1	0	1	1	1	1	1	0	0	0	2	1	1	1	1	1	1	1
COG0319	ssRNA-specific RNase YbeY, 16S rRNA maturation enzyme	1	1	1	1	1	1	1	1	1	1	1	1	1	1	1	1	1	1	1	1	1
COG0320	Lipoate synthase	0	0	0	0	0	0	0	0	0	0	0	0	0	0	0	0	0	0	0	0	0
COG0321	Lipoate-protein ligase B	0	0	0	0	0	0	0	0	0	0	0	0	0	0	0	0	0	0	0	0	0
COG0322	Excinuclease UvrABC, nuclease subunit	1	1	1	1	1	1	1	1	1	1	1	1	1	1	1	1	1	1	1	1	1
COG0323	DNA mismatch repair ATPase MutL	1	1	1	1	1	1	1	1	1	1	1	1	1	1	1	1	1	1	1	1	1
COG0324	tRNA A37 N6-isopentenylltransferase MiaA	1	1	1	1	1	1	1	1	1	1	1	1	1	1	1	1	1	1	1	1	1
COG0325	Uncharacterized pyridoxal phosphate-containing protein, affects Ilv metabolism, UPF0001 family	1	1	1	1	1	1	1	1	1	1	1	1	1	1	1	1	1	1	1	1	1
COG0326	Molecular chaperone, HSP90 family	0	0	0	0	0	0	0	0	0	0	0	0	0	0	0	0	0	0	0	0	0
COG0327	Putative GTP cyclohydrolase 1 type 2, NIF3 family	0	0	0	0	0	0	0	0	0	0	0	0	0	0	0	0	0	0	0	0	0
COG0328	Ribonuclease HI	1	1	1	1	1	1	1	1	1	1	1	1	1	1	1	1	1	1	1	1	1
COG0329	Dihydrodipicolinate synthase/N-acetylneuraminate lyase	1	1	1	1	1	1	1	1	1	1	1	2	1	0	1	1	1	4	4	3	4
COG0330	Regulator of protease activity HflC, stomatin/prohibitin superfamily	0	0	0	0	0	0	0	0	0	0	1	0	1	0	0	0	0	1	0	1	1
COG0331	Malonyl CoA-acyl carrier protein transacylase	1	1	1	1	1	1	1	1	1	1	2	2	2	1	1	1	1	1	2	2	1
COG0332	3-oxoacyl-[acyl-carrier-protein] synthase III	1	1	1	1	1	1	1	1	1	1	1	1	1	1	1	1	1	1	1	1	1
COG0333	Ribosomal protein L32	1	1	1	1	1	1	1	1	1	1	1	1	1	2	2	2	1	1	1	2	2
COG0334	Glutamate dehydrogenase/leucine dehydrogenase	1	1	1	1	1	1	1	1	1	1	1	1	1	1	1	1	1	1	1	1	1
COG0335	Ribosomal protein L19	1	1	1	1	1	1	1	1	1	1	1	1	1	1	1	1	1	1	1	1	1
COG0336	tRNA G37 N-methylase TrmD	1	1	1	1	1	1	1	1	1	1	1	1	1	1	1	1	1	1	1	1	1
COG0337	3-dehydroquinate synthetase	1	1	1	1	1	1	1	1	1	1	1	1	1	1	1	1	1	1	1	1	1
COG0338	Site-specific DNA-adenine methylase	0	0	0	0	0	0	0	0	0	0	0	0	0	0	1	1	0	0	0	0	0
COG0339	Zn-dependent oligopeptidase	0	0	0	0	0	0	0	0	0	0	0	0	0	0	0	0	0	0	0	0	0
COG0340	Biotin-(acetyl-CoA carboxylase) ligase	1	1	1	1	1	1	1	1	1	1	1	1	1	1	1	1	1	1	1	1	1
COG0341	Preprotein translocase subunit SecF	0	0	0	0	0	0	0	0	0	0	0	0	0	0	0	0	0	0	0	0	0
COG0342	Preprotein translocase subunit SecD	0	0	0	0	0	0	0	0	0	0	0	0	0	0	0	0	0	0	0	0	0
COG0343	Queuine/archaeosine tRNA-ribosyltransferase	1	1	1	1	1	1	1	1	1	1	1	1	1	1	1	1	1	1	1	1	1
COG0344	Phospholipid biosynthesis protein PlsY, probable glycerol-3-phosphate acyltransferase	1	1	1	1	1	1	1	1	1	1	1	1	1	1	1	1	1	1	1	1	1
COG0345	Pyrroline-5-carboxylate reductase	1	1	1	1	1	1	1	1	1	1	1	1	1	1	1	1	3	1	1	1	1
COG0346	Catechol 2,3-dioxygenase or other lactoylglutathione lyase family enzyme	4	4	4	4	4	4	4	4	4	4	3	3	3	6	2	2	7	6	4	7	7
COG0347	Nitrogen regulatory protein PII	0	0	0	0	0	0	0	0	0	0	0	0	0	0	0	0	0	1	0	1	1
COG0348	Polyferredoxin	0	0	0	0	0	0	0	0	0	0	0	0	0	0	0	0	0	0	0	0	0
COG0349	Ribonuclease D	0	0	0	0	0	0	0	0	0	0	0	0	0	0	0	0	0	0	0	0	0
COG0350	O6-methylguanine-DNA--protein-cysteine methyltransferase	1	1	1	1	1	1	1	1	1	1	1	1	1	1	1	1	0	1	1	1	1
COG0351	Hydroxymethylpyrimidine/phosphomethylpyrimidine kinase	3	3	3	3	3	3	3	3	3	3	2	2	2	1	2	2	3	2	2	2	2
COG0352	Thiamine monophosphate synthase	1	1	1	1	1	1	1	1	1	1	0	0	0	0	0	0	1	0	0	0	0
COG0353	Recombinational DNA repair protein RecR	1	1	1	1	1	1	1	1	1	1	1	1	1	1	1	1	1	1	1	1	1
COG0354	Folate-binding Fe-S cluster repair protein YgfZ, possible role in tRNA modification	0	0	0	0	0	0	0	0	0	0	0	0	0	0	0	0	0	0	0	0	0
COG0355	FoF1-type ATP synthase, epsilon subunit	1	1	1	1	1	1	1	1	1	1	1	1	1	1	1	1	1	1	1	1	1
COG0356	FoF1-type ATP synthase, membrane subunit a	1	1	1	1	1	1	1	1	1	1	1	1	1	1	1	1	1	1	1	1	1
COG0357	16S rRNA G527 N7-methylase RsmG (former glucose-inhibited division protein B)	1	1	1	1	1	1	1	1	1	1	1	1	1	1	1	1	1	1	1	1	1
COG0358	DNA primase (bacterial type)	1	1	1	1	1	1	1	1	1	1	1	1	1	1	1	1	1	1	1	1	1
COG0359	Ribosomal protein L9	1	1	1	1	1	1	1	1	1	1	1	1	1	1	1	1	1	1	1	1	1
COG0360	Ribosomal protein S6	1	1	1	1	1	1	1	1	1	1	1	1	1	1	1	1	1	1	1	1	1
COG0361	Translation initiation factor IF-1	1	1	1	1	1	1	1	1	1	1	1	1	1	1	1	1	1	1	1	1	1
COG0362	6-phosphogluconate dehydrogenase	1	1	1	1	1	1	1	1	1	1	1	1	1	1	1	1	1	1	1	1	1
COG0363	6-phosphogluconolactonase/Glucosamine-6-phosphate isomerase/deaminase	1	1	1	1	1	1	1	1	1	1	1	1	1	1	1	1	2	2	1	2	2
COG0364	Glucose-6-phosphate 1-dehydrogenase	1	1	1	1	1	1	1	1	1	1	1	1	1	1	1	1	1	1	1	1	1
COG0365	Acyl-coenzyme A synthetase/AMP-(fatty) acid ligase	1	1	1	1	1	1	1	1	1	1	1	0	1	1	0	0	1	1	1	1	1
COG0366	Glycosidase	4	4	4	4	4	4	4	4	4	4	5	5	5	5	5	5	4	2	4	3	1
COG0367	Asparagine synthetase B (glutamine-hydrolyzing)	1	1	1	1	1	1	1	1	1	1	1	1	1	1	1	1	0	1	1	1	1
COG0368	Cobalamin synthase	0	0	0	0	0	0	0	0	0	0	0	0	0	0	0	0	0	0	0	0	0
COG0369	Sulfite reductase, alpha subunit (flavoprotein)	0	0	0	0	0	0	0	0	0	0	0	0	0	0	0	0	0	0	0	0	0
COG0370	Fe2+ transport system protein B	1	1	1	1	1	1	1	1	1	1	1	1	1	1	1	1	1	1	1	0	1
COG0371	Glycerol dehydrogenase or related enzyme, iron-containing ADH family	0	0	0	0	0	0	0	0	0	0	2	1	2	1	0	0	3	4	1	4	5
COG0372	Citrate synthase	0	0	0	0	0	0	0	0	0	0	0	0	0	0	0	0	0	1	0	1	1
COG0373	Glutamyl-tRNA reductase	0	0	0	0	0	0	0	0	0	0	0	0	0	0	0	0	0	0	0	0	0
COG0374	Ni,Fe-hydrogenase I large subunit	0	0	0	0	0	0	0	0	0	0	0	0	0	0	0	0	0	0	0	0	0
COG0375	Zn finger protein HypA/HybF (possibly regulating hydrogenase expression)	0	0	0	0	0	0	0	0	0	0	0	0	0	0	0	0	0	0	0	0	0
COG0376	Catalase (peroxidase I)	0	0	0	0	0	0	0	0	0	0	0	0	0	0	0	0	0	0	0	0	0
COG0377	NADH:ubiquinone oxidoreductase 20 kD subunit (chhain B) or related Fe-S oxidoreductase	0	0	0	0	0	0	0	0	0	0	0	0	0	0	0	0	0	0	0	0	0
COG0378	Ni2+-binding GTPase involved in regulation of expression and maturation of urease and hydrogenase	0	0	0	0	0	0	0	0	0	0	0	0	1	0	0	0	0	0	0	0	0
COG0379	Quinolinate synthase	0	0	0	0	0	0	0	0	0	0	0	0	0	0	0	0	0	0	1	0	0
COG0380	Trehalose-6-phosphate synthase	0	0	0	0	0	0	0	0	0	0	0	0	0	0	0	0	0	0	0	0	0
COG0381	UDP-N-acetylglucosamine 2-epimerase	1	1	2	2	1	2	1	2	2	2	0	1	0	1	3	3	2	1	2	1	2
COG0382	4-hydroxybenzoate polyprenyltransferase	0	0	0	0	0	0	0	0	0	0	0	0	0	0	0	0	0	0	0	0	0
COG0383	Alpha-mannosidase	2	2	1	2	2	1	2	1	2	1	1	2	2	4	1	1	1	3	2	3	4
COG0384	Predicted epimerase YddE/YHI9, PhzF superfamily	1	1	1	1	1	1	1	1	1	1	1	0	1	0	0	0	2	0	0	0	2
COG0385	Predicted Na+-dependent transporter	0	0	0	0	0	0	0	0	0	0	0	0	0	0	0	0	0	1	0	1	1
COG0386	Glutathione peroxidase, house-cleaning role in reducing lipid peroxides	1	1	1	1	1	1	1	1	1	1	1	1	1	1	1	1	0	1	1	1	1
COG0387	Ca2+/H+ antiporter	0	0	0	0	0	0	0	0	0	0	0	0	0	0	0	0	0	0	0	0	0
COG0388	Predicted amidohydrolase	0	0	0	0	0	0	0	0	0	0	0	0	0	0	0	0	0	0	0	0	0
COG0389	Nucleotidyltransferase/DNA polymerase involved in DNA repair	3	2	3	2	2	2	2	2	3	2	3	2	2	2	2	2	2	3	2	3	2
COG0390	ABC-type iron transport system FetAB, permease component	0	0	0	0	0	0	0	0	0	0	1	1	0	0	0	0	1	1	1	1	0
COG0391	Archaeal 2-phospho-L-lactate transferase/Bacterial gluconeogenesis factor, CofD/UPF0052 family	1	1	1	1	1	1	1	1	1	1	1	1	1	1	1	1	1	1	1	1	1
COG0392	Uncharacterized membrane protein YbhN, UPF0104 family	1	1	1	1	2	1	1	1	1	1	1	1	1	1	1	0	1	0	1	1	1
COG0393	Uncharacterized conserved protein YbjQ, UPF0145 family	1	1	1	1	1	1	1	1	1	1	1	1	1	1	1	1	1	1	1	0	0
COG0394	Protein-tyrosine-phosphatase	1	1	1	2	1	1	1	1	2	1	1	2	2	1	1	1	1	2	1	1	1
COG0395	ABC-type glycerol-3-phosphate transport system, permease component	6	6	5	6	6	5	5	6	6	5	8	7	10	8	6	6	4	17	7	15	24
COG0396	Fe-S cluster assembly ATPase SufC	1	1	1	1	1	1	1	1	1	1	1	1	1	1	1	1	1	1	1	1	1
COG0397	Uncharacterized conserved protein YdiU, UPF0061 family	0	0	0	0	0	0	0	0	0	0	0	0	0	0	0	0	0	0	0	0	0
COG0398	Uncharacterized membrane protein YdjX, TVP38/TMEM64 family, SNARE-associated domain	3	3	3	3	3	3	3	3	3	3	3	3	3	3	3	3	3	1	3	1	2
COG0399	dTDP-4-amino-4,6-dideoxygalactose transaminase	2	2	2	2	1	2	2	2	2	2	1	1	0	0	0	1	0	0	1	0	0
COG0400	Predicted esterase	1	1	1	1	1	1	1	1	1	1	1	0	1	1	0	0	2	1	1	1	1
COG0401	Uncharacterized membrane protein YqaE, homolog of Blt101, UPF0057 family	0	0	0	0	0	0	0	0	0	0	0	0	0	0	0	0	0	0	0	0	0
COG0402	Cytosine/adenosine deaminase or related metal-dependent hydrolase	0	0	0	0	0	0	0	0	0	0	0	0	0	1	1	1	7	3	0	2	3
COG0403	Glycine cleavage system protein P (pyridoxal-binding), N-terminal domain	0	0	0	0	0	0	0	0	0	0	0	0	0	0	0	0	0	0	0	0	0
COG0404	Glycine cleavage system T protein (aminomethyltransferase)	0	0	0	0	0	0	0	0	0	0	0	0	0	0	0	0	0	0	0	0	0
COG0405	Gamma-glutamyltranspeptidase	0	0	0	0	0	0	0	0	0	0	0	0	0	0	0	0	0	0	0	0	0
COG0406	Broad specificity phosphatase PhoE	3	3	3	3	3	3	3	3	3	3	3	3	3	5	3	3	5	2	4	2	3
COG0407	Uroporphyrinogen-III decarboxylase	0	0	0	0	0	0	0	0	0	0	0	0	0	0	0	0	0	0	0	0	0
COG0408	Coproporphyrinogen III oxidase	0	0	0	0	0	0	0	0	0	0	0	0	0	0	0	0	0	0	0	0	0
COG0409	Hydrogenase maturation factor	0	0	0	0	0	0	0	0	0	0	0	0	0	0	0	0	0	0	0	0	0
COG0410	ABC-type branched-chain amino acid transport system, ATPase component	0	0	0	0	0	0	0	0	0	0	0	0	0	0	0	0	0	1	1	1	1
COG0411	ABC-type branched-chain amino acid transport system, ATPase component	0	0	0	0	0	0	0	0	0	0	0	0	0	0	0	0	0	1	1	1	1
COG0412	Dienelactone hydrolase	0	0	0	0	0	0	0	0	0	0	0	0	0	0	0	0	0	0	0	1	1
COG0413	Ketopantoate hydroxymethyltransferase	0	0	0	0	0	0	0	0	0	0	0	0	0	0	0	0	0	0	0	0	0
COG0414	Panthothenate synthetase	0	0	0	0	0	0	0	0	0	0	0	0	0	0	0	0	0	0	0	0	0
COG0415	Deoxyribodipyrimidine photolyase	0	0	0	0	0	0	0	0	0	0	0	0	0	0	0	0	1	0	0	1	1
COG0416	Fatty acid/phospholipid biosynthesis enzyme	1	1	1	1	1	1	1	1	1	1	1	1	1	1	1	1	1	1	1	1	1
COG0417	DNA polymerase elongation subunit (family B)	0	0	0	0	0	0	0	0	0	0	0	0	0	0	0	0	0	0	0	0	0
COG0418	Dihydroorotase	0	0	0	0	0	0	0	0	0	0	0	0	0	0	0	0	0	0	0	0	0
COG0419	DNA repair exonuclease SbcCD ATPase subunit	2	2	1	1	2	1	2	2	1	1	1	1	1	1	1	1	1	1	1	1	1
COG0420	DNA repair exonuclease SbcCD nuclease subunit	2	2	2	2	2	2	2	2	2	2	2	2	2	2	2	2	2	2	2	2	2
COG0421	Spermidine synthase	0	0	0	0	0	0	0	0	0	0	0	0	0	0	0	0	0	0	0	0	0
COG0422	Thiamine biosynthesis protein ThiC	0	0	0	0	0	0	0	0	0	0	0	0	0	0	0	0	0	0	0	0	0
COG0423	Glycyl-tRNA synthetase (class II)	0	0	0	0	0	0	0	0	0	0	0	0	0	0	0	0	0	0	0	0	0
COG0424	Predicted house-cleaning NTP pyrophosphatase, Maf/HAM1 superfamily	1	1	1	1	1	1	1	1	1	1	1	1	1	1	1	1	1	1	1	1	1
COG0425	TusA-related sulfurtransferase	1	1	1	1	1	1	1	1	1	1	0	0	0	0	0	0	1	0	0	0	0
COG0426	Flavorubredoxin	0	0	0	0	0	0	0	0	0	0	0	0	0	0	0	0	0	0	0	0	0
COG0427	Acyl-CoA hydrolase	0	0	0	0	0	0	0	0	0	0	0	0	0	0	0	0	0	0	0	0	0
COG0428	Zinc transporter ZupT	1	1	1	1	1	1	1	1	1	1	1	1	1	1	1	1	0	1	1	1	1
COG0429	Predicted hydrolase of the alpha/beta-hydrolase fold	0	0	0	0	0	0	0	0	0	0	0	0	0	0	0	0	0	0	0	0	0
COG0430	RNA 3'-terminal phosphate cyclase	0	0	0	0	0	0	0	0	0	0	0	0	0	0	0	0	0	0	0	0	0
COG0431	NAD(P)H-dependent FMN reductase	1	1	1	1	1	1	1	1	1	1	1	1	1	3	1	1	3	4	1	6	4
COG0432	Thiamin phosphate synthase YjbQ, UPF0047 family	1	1	1	1	1	1	1	1	1	1	0	0	0	0	0	0	0	1	0	0	1
COG0433	Archaeal DNA helicase HerA or a related bacterial ATPase, contains HAS-barrel and ATPase domains	0	0	1	0	0	1	0	0	0	1	0	0	0	0	0	0	0	1	0	0	0
COG0434	Predicted TIM-barrel enzyme	0	0	0	0	0	0	0	0	0	0	0	0	0	0	0	0	1	0	0	0	0
COG0435	Glutathionyl-hydroquinone reductase	0	0	0	0	0	0	0	0	0	0	0	0	0	0	0	0	0	0	0	0	0
COG0436	Aspartate/methionine/tyrosine aminotransferase	4	4	4	4	4	4	4	4	4	4	4	4	4	2	4	4	4	5	4	5	4
COG0437	Fe-S-cluster-containing dehydrogenase component	0	0	0	0	0	0	0	0	0	0	0	0	0	0	0	0	0	0	0	0	0
COG0438	Glycosyltransferase involved in cell wall bisynthesis	7	7	8	7	4	8	5	5	7	7	3	4	4	3	9	10	2	3	3	2	5
COG0439	Biotin carboxylase	2	2	1	1	1	1	2	1	1	1	1	1	1	1	1	1	1	0	1	0	0
COG0440	Acetolactate synthase, small subunit	0	0	0	0	0	0	0	0	0	0	0	0	0	0	0	0	0	1	0	1	1
COG0441	Threonyl-tRNA synthetase	1	1	1	1	1	1	1	1	1	1	1	1	1	1	1	1	1	1	1	1	1
COG0442	Prolyl-tRNA synthetase	1	1	1	1	1	1	1	1	1	1	1	1	1	1	1	1	1	2	1	2	2
COG0443	Molecular chaperone DnaK (HSP70)	1	1	1	1	1	1	1	1	1	1	1	1	1	1	1	1	1	1	1	1	1
COG0444	ABC-type dipeptide/oligopeptide/nickel transport system, ATPase component	2	2	2	2	2	2	2	2	2	2	2	3	4	2	2	2	2	5	2	4	4
COG0445	tRNA U34 5-carboxymethylaminomethyl modifying enzyme MnmG/GidA	1	1	1	1	1	1	1	1	1	1	1	1	1	1	1	1	1	1	1	1	1
COG0446	NADPH-dependent 2,4-dienoyl-CoA reductase, sulfur reductase, or a related oxidoreductase	5	5	4	5	5	4	5	5	5	4	5	6	7	6	5	5	4	4	7	6	4
COG0447	1,4-Dihydroxy-2-naphthoyl-CoA synthase	1	1	1	1	1	1	1	1	1	1	0	0	0	1	1	1	1	1	1	1	1
COG0448	ADP-glucose pyrophosphorylase	0	0	0	0	0	0	0	0	0	0	0	0	0	0	0	0	0	2	0	2	2
COG0449	Glucosamine 6-phosphate synthetase, contains amidotransferase and phosphosugar isomerase domains	1	1	1	1	1	1	1	1	1	1	1	1	1	1	1	1	1	1	1	1	1
COG0450	Alkyl hydroperoxide reductase subunit AhpC (peroxiredoxin)	1	1	1	1	1	1	1	1	1	1	1	1	1	0	1	1	1	1	0	1	1
COG0451	Nucleoside-diphosphate-sugar epimerase	4	4	2	2	3	3	4	3	2	3	2	5	3	2	5	5	3	2	3	1	3
COG0452	Phosphopantothenoylcysteine synthetase/decarboxylase	0	0	0	0	0	0	0	0	0	0	0	0	0	0	0	0	0	0	0	0	0
COG0454	N-acetyltransferase, GNAT superfamily (includes histone acetyltransferase HPA2)	0	0	0	0	0	0	0	0	0	0	0	0	0	0	0	0	0	0	0	0	0
COG0455	MinD-like ATPase involved in chromosome partitioning or flagellar assembly	0	0	0	0	0	0	0	0	0	0	0	0	0	0	0	0	0	0	0	0	0
COG0456	Ribosomal protein S18 acetylase RimI and related acetyltransferases	4	4	5	5	4	5	4	5	5	5	7	8	5	6	5	5	7	7	4	12	10
COG0457	Tetratricopeptide (TPR) repeat	0	0	0	0	0	0	0	0	0	0	0	0	0	0	0	0	0	0	0	0	0
COG0458	Carbamoylphosphate synthase large subunit	1	1	1	1	1	1	1	1	1	1	1	1	1	1	1	1	1	1	1	1	1
COG0459	Chaperonin GroEL (HSP60 family)	1	1	1	1	1	1	0	1	1	1	1	1	1	1	1	1	1	1	1	1	1
COG0460	Homoserine dehydrogenase	0	0	0	0	0	0	0	0	0	0	0	0	0	0	0	0	1	1	0	1	1
COG0461	Orotate phosphoribosyltransferase	1	1	1	1	1	1	1	1	1	1	1	0	1	1	1	1	1	1	1	1	1
COG0462	Phosphoribosylpyrophosphate synthetase	2	2	2	2	2	2	2	2	2	2	2	2	2	2	2	2	2	2	2	2	2
COG0463	Glycosyltransferase involved in cell wall bisynthesis	7	7	7	6	7	7	7	7	6	7	3	2	2	2	3	4	4	3	3	1	3
COG0464	AAA+-type ATPase, SpoVK/Ycf46/Vps4 family	0	0	0	0	0	0	0	0	0	0	0	0	0	0	0	0	0	0	0	0	0
COG0465	ATP-dependent Zn proteases	1	1	1	1	1	1	1	1	1	1	1	1	1	1	1	1	1	1	1	1	1
COG0466	ATP-dependent Lon protease, bacterial type	0	0	0	0	0	0	0	0	0	0	0	0	0	0	0	0	0	0	0	0	0
COG0467	RecA-superfamily ATPase, KaiC/GvpD/RAD55 family	0	0	0	0	0	0	0	0	0	0	0	0	0	0	0	0	0	0	0	0	0
COG0468	RecA/RadA recombinase	1	1	1	1	1	1	1	1	1	1	1	1	1	1	1	1	1	1	1	1	1
COG0469	Pyruvate kinase	1	1	1	1	1	1	1	1	1	1	1	1	1	1	1	1	1	1	1	1	1
COG0470	DNA polymerase III, delta prime subunit	0	0	0	0	0	0	0	0	0	0	0	0	0	0	0	0	0	0	0	0	0
COG0471	Di- and tricarboxylate transporter	0	0	0	0	0	0	0	0	0	0	0	0	0	0	0	0	0	1	1	0	0
COG0472	UDP-N-acetylmuramyl pentapeptide phosphotransferase/UDP-N-acetylglucosamine-1-phosphate transferase	2	2	2	2	2	2	2	2	2	2	2	2	2	2	2	2	2	2	2	2	2
COG0473	Isocitrate/isopropylmalate dehydrogenase	0	0	0	0	0	0	0	0	0	0	0	0	0	0	0	0	0	1	0	1	1
COG0474	Magnesium-transporting ATPase (P-type)	7	7	7	7	7	7	6	7	7	7	6	5	6	5	7	7	7	11	8	8	10
COG0475	Kef-type K+ transport system, membrane component KefB	1	1	1	1	1	1	1	1	1	1	1	1	1	1	1	1	1	1	1	1	1
COG0476	Molybdopterin or thiamine biosynthesis adenylyltransferase	0	0	0	0	0	0	0	0	0	0	0	0	0	0	0	0	0	0	0	0	0
COG0477	MFS family permease	0	0	0	0	0	0	0	0	0	0	0	0	0	0	0	0	0	0	0	0	0
COG0478	RIO-like serine/threonine protein kinase fused to N-terminal HTH domain	0	0	0	0	0	0	0	0	0	0	0	0	0	0	0	0	0	0	0	0	0
COG0479	Succinate dehydrogenase/fumarate reductase, Fe-S protein subunit	0	0	0	0	0	0	0	0	0	0	0	0	0	0	0	0	0	0	0	0	0
COG0480	Translation elongation factor EF-G, a GTPase	2	1	2	2	2	1	1	1	2	2	1	1	1	1	1	1	1	1	1	1	1
COG0481	Translation elongation factor EF-4, membrane-bound GTPase	1	1	1	1	1	1	1	1	1	1	1	1	1	1	1	1	1	1	1	1	1
COG0482	tRNA U34 2-thiouridine synthase MnmA/TrmU, contains the PP-loop ATPase domain	1	1	1	1	1	1	1	1	1	1	1	1	1	1	1	1	1	1	1	1	1
COG0483	Archaeal fructose-1,6-bisphosphatase or related enzyme of inositol monophosphatase family	1	1	1	1	1	1	1	1	1	1	1	1	1	1	1	1	1	1	1	1	1
COG0484	DnaJ-class molecular chaperone with C-terminal Zn finger domain	1	1	1	1	1	1	1	1	1	1	1	1	1	1	1	1	1	1	1	1	1
COG0486	tRNA U34 5-carboxymethylaminomethyl modifying GTPase MnmE/TrmE	1	1	1	1	1	1	1	1	1	1	1	1	1	1	1	1	1	1	1	1	1
COG0488	ATPase components of ABC transporters with duplicated ATPase domains	5	5	5	5	4	5	4	5	5	5	8	6	7	6	4	4	6	7	5	7	7
COG0489	Chromosome partitioning ATPase, Mrp family, contains Fe-S cluster	4	4	3	3	3	3	4	3	3	3	1	3	1	0	2	2	0	1	2	1	2
COG0490	K+/H+ antiporter YhaU, regulatory subunit KhtT	0	0	0	0	0	0	0	0	0	0	0	0	0	0	0	0	0	0	0	0	0
COG0491	Glyoxylase or a related metal-dependent hydrolase, beta-lactamase superfamily II	1	1	1	1	1	1	1	1	1	1	1	1	1	2	1	1	1	1	1	1	1
COG0492	Thioredoxin reductase	2	2	2	2	2	2	2	2	2	2	2	2	2	2	2	2	3	2	2	3	3
COG0493	NADPH-dependent glutamate synthase beta chain or related oxidoreductase	0	0	0	0	0	0	0	0	0	0	0	0	0	0	0	0	1	1	0	1	1
COG0494	8-oxo-dGTP pyrophosphatase MutT and related house-cleaning NTP pyrophosphohydrolases, NUDIX family	1	1	1	1	1	1	1	1	1	1	2	1	2	1	1	1	1	1	1	1	1
COG0495	Leucyl-tRNA synthetase	1	1	1	1	1	1	1	1	1	1	1	1	1	1	1	1	1	1	1	1	1
COG0496	Broad specificity polyphosphatase and 5'/3'-nucleotidase SurE	0	0	0	0	0	0	0	0	0	0	0	0	0	0	0	0	0	0	0	0	0
COG0497	DNA repair ATPase RecN	1	1	1	1	1	1	1	1	1	1	1	1	1	1	1	1	1	1	1	1	1
COG0498	Threonine synthase	0	0	0	0	0	0	0	0	0	0	0	0	0	0	0	0	1	1	0	1	1
COG0499	S-adenosylhomocysteine hydrolase	0	0	0	0	0	0	0	0	0	0	0	0	0	0	0	0	0	0	0	0	0
COG0500	SAM-dependent methyltransferase	0	0	0	0	0	0	0	0	0	0	0	0	0	0	0	0	0	0	0	0	0
COG0501	Zn-dependent protease with chaperone function	0	0	0	0	0	0	0	0	0	0	0	0	0	0	0	0	1	0	0	0	0
COG0502	Biotin synthase or related enzyme	1	1	1	1	1	1	1	1	1	1	0	0	0	0	0	0	0	0	0	0	0
COG0503	Adenine/guanine phosphoribosyltransferase or related PRPP-binding protein	3	3	3	3	3	3	3	3	3	3	4	3	3	3	3	3	3	3	3	3	3
COG0504	CTP synthase (UTP-ammonia lyase)	1	1	1	1	1	1	1	1	1	1	1	1	1	1	1	1	1	1	1	1	1
COG0505	Carbamoylphosphate synthase small subunit	1	1	1	1	1	1	1	1	1	1	1	1	1	1	1	1	1	1	1	1	1
COG0506	Proline dehydrogenase	0	0	0	0	0	0	0	0	0	0	0	0	0	0	0	0	0	0	0	0	0
COG0507	ATP-dependent exoDNAse (exonuclease V), alpha subunit, helicase superfamily I	1	1	1	1	1	1	1	1	1	1	1	1	1	1	1	1	1	1	1	1	1
COG0508	Pyruvate/2-oxoglutarate dehydrogenase complex, dihydrolipoamide acyltransferase (E2) component	1	1	1	1	1	1	1	1	1	1	1	1	1	1	1	1	2	2	1	2	1
COG0509	Glycine cleavage system H protein (lipoate-binding)	1	1	1	1	1	1	1	1	1	1	1	1	1	1	1	1	1	1	1	1	1
COG0510	Thiamine kinase and related kinases	1	1	1	1	1	1	1	1	1	1	1	1	1	1	1	1	1	1	1	1	1
COG0511	Biotin carboxyl carrier protein	1	1	1	1	1	1	1	1	1	1	1	1	1	1	1	1	2	2	1	2	2
COG0512	Anthranilate/para-aminobenzoate synthase component II	0	0	0	0	0	0	0	0	0	0	0	0	0	0	0	0	0	0	1	1	1
COG0513	Superfamily II DNA and RNA helicase	3	3	3	3	3	3	3	3	3	3	3	3	3	3	3	3	3	3	3	3	3
COG0514	Superfamily II DNA helicase RecQ	1	1	1	1	1	1	1	1	1	1	1	1	1	2	1	1	1	1	1	1	1
COG0515	Serine/threonine protein kinase	1	1	1	1	1	1	1	1	1	1	1	1	1	1	1	1	1	2	1	1	1
COG0516	IMP dehydrogenase/GMP reductase	2	2	2	2	2	2	2	2	2	2	2	2	2	2	2	2	2	2	2	2	2
COG0517	CBS domain	1	1	1	1	1	1	1	1	1	1	1	1	1	1	1	1	2	4	2	1	0
COG0518	GMP synthase - Glutamine amidotransferase domain	0	0	0	0	0	0	0	0	0	0	0	0	0	0	0	0	0	0	0	0	0
COG0519	GMP synthase, PP-ATPase domain/subunit	1	1	1	1	1	1	1	1	1	1	1	1	1	1	1	1	1	1	1	1	1
COG0520	Selenocysteine lyase/Cysteine desulfurase	2	2	1	2	2	1	2	2	2	1	1	1	1	1	1	1	1	1	1	1	1
COG0521	Molybdopterin biosynthesis enzyme MoaB	0	0	0	0	0	0	0	0	0	0	0	0	0	0	0	0	1	0	0	0	0
COG0522	Ribosomal protein S4 or related protein	1	1	1	1	1	1	1	1	1	1	1	1	1	1	1	1	1	1	1	1	1
COG0523	GTPase, G3E family	0	0	0	0	0	0	0	0	0	0	0	0	0	1	1	1	1	0	0	0	0
COG0524	Sugar or nucleoside kinase, ribokinase family	2	2	1	2	2	1	2	2	2	1	2	2	3	3	3	3	5	3	4	2	3
COG0525	Valyl-tRNA synthetase	1	1	1	1	1	1	1	1	1	1	1	1	1	1	1	1	1	1	1	1	1
COG0526	Thiol-disulfide isomerase or thioredoxin	1	1	1	1	1	1	1	1	1	1	1	1	1	1	1	1	1	1	1	1	1
COG0527	Aspartokinase	1	1	1	1	1	1	1	1	1	1	1	1	1	0	1	1	1	1	1	1	1
COG0528	Uridylate kinase	1	1	1	1	1	1	1	1	1	1	1	1	1	1	1	1	1	1	1	1	1
COG0529	Adenylylsulfate kinase or related kinase	0	0	0	0	0	0	0	0	0	0	0	0	0	0	0	0	0	0	0	0	0
COG0530	Ca2+/Na+ antiporter	0	0	0	0	0	0	0	0	0	0	0	0	0	0	0	0	0	0	0	0	0
COG0531	Amino acid transporter	11	11	10	10	11	10	11	10	10	10	11	9	12	9	9	9	7	9	9	5	5
COG0532	Translation initiation factor IF-2, a GTPase	1	1	1	1	1	1	1	1	1	1	1	1	1	1	1	1	1	1	1	1	1
COG0533	tRNA A37 threonylcarbamoyltransferase TsaD	1	1	1	1	1	1	1	1	1	1	1	1	1	1	1	1	1	1	1	1	1
COG0534	Na+-driven multidrug efflux pump	1	1	1	1	1	1	1	1	1	1	1	1	1	1	1	1	1	4	3	2	3
COG0535	Radical SAM superfamily enzyme, MoaA/NifB/PqqE/SkfB family	0	0	1	1	1	1	1	1	1	1	0	0	0	0	1	1	2	0	0	0	0
COG0536	GTPase involved in cell partioning and DNA repair	1	1	1	1	1	1	1	1	1	1	1	1	1	1	1	1	1	1	1	1	1
COG0537	Diadenosine tetraphosphate (Ap4A) hydrolase or other HIT family hydrolase	1	1	1	1	1	1	1	1	1	1	1	2	2	1	1	1	1	3	1	3	3
COG0538	Isocitrate dehydrogenase	0	0	0	0	0	0	0	0	0	0	0	0	0	0	0	0	0	1	0	1	1
COG0539	Ribosomal protein S1	1	1	1	1	1	1	1	1	1	1	1	1	1	1	1	1	1	1	1	1	1
COG0540	Aspartate carbamoyltransferase, catalytic chain	1	1	1	1	1	1	1	1	1	1	1	1	1	1	1	1	1	1	1	1	1
COG0541	Signal recognition particle GTPase	1	1	1	1	1	1	1	1	1	1	1	1	1	1	1	1	1	1	1	1	1
COG0542	ATP-dependent Clp protease ATP-binding subunit ClpA	3	3	3	3	3	3	3	3	3	3	4	4	3	3	3	3	3	3	4	3	3
COG0543	NAD(P)H-flavin reductase	1	1	1	1	1	1	1	1	1	1	1	1	1	1	1	1	2	1	1	1	1
COG0544	FKBP-type peptidyl-prolyl cis-trans isomerase (trigger factor)	1	1	1	1	1	1	1	1	1	1	1	1	1	1	1	1	1	1	1	1	1
COG0545	FKBP-type peptidyl-prolyl cis-trans isomerase	0	0	0	0	0	0	0	0	0	0	0	0	0	0	0	0	0	0	0	0	0
COG0546	Phosphoglycolate phosphatase, HAD superfamily	1	1	1	2	1	1	1	1	2	1	1	1	1	1	1	1	2	3	2	3	3
COG0547	Anthranilate phosphoribosyltransferase	0	0	0	0	0	0	0	0	0	0	0	0	0	0	0	0	0	0	1	1	1
COG0548	Acetylglutamate kinase	0	0	0	0	0	0	0	0	0	0	0	0	0	0	0	0	0	1	0	1	1
COG0549	Carbamate kinase	1	1	2	1	1	2	1	1	1	2	2	1	2	1	1	1	4	3	2	3	3
COG0550	DNA topoisomerase IA	4	3	3	4	3	3	4	3	5	4	5	5	4	3	3	3	2	3	4	4	2
COG0551	ssDNA-binding Zn-finger and Zn-ribbon domains of topoisomerase 1	0	0	0	0	0	0	0	0	0	0	0	0	0	0	0	0	0	0	0	0	0
COG0552	Signal recognition particle GTPase	1	1	1	1	1	1	1	1	1	1	1	1	1	1	1	1	1	1	1	1	1
COG0553	Superfamily II DNA or RNA helicase, SNF2 family	1	1	1	1	1	1	1	1	1	1	1	1	1	1	1	1	1	1	1	1	1
COG0554	Glycerol kinase	1	1	1	1	1	1	1	1	1	1	1	1	1	1	1	1	1	1	1	2	2
COG0555	ABC-type sulfate transport system, permease component	0	0	0	0	0	0	0	0	0	0	0	0	0	0	0	0	0	0	0	0	0
COG0556	Excinuclease UvrABC helicase subunit UvrB	1	1	1	1	1	1	1	1	1	1	1	1	1	1	1	1	1	1	1	1	1
COG0557	Exoribonuclease R	1	1	1	1	1	1	1	1	1	1	1	1	1	1	1	1	1	1	1	1	1
COG0558	Phosphatidylglycerophosphate synthase	2	2	2	2	2	2	2	2	2	2	2	2	2	2	2	2	1	1	2	1	2
COG0559	Branched-chain amino acid ABC-type transport system, permease component	0	0	0	0	0	0	0	0	0	0	0	0	0	0	0	0	0	1	1	1	1
COG0560	Phosphoserine phosphatase	0	0	0	0	0	0	0	0	0	0	0	0	0	0	0	0	0	0	0	0	0
COG0561	Hydroxymethylpyrimidine pyrophosphatase and other HAD family phosphatases	8	8	8	8	8	8	8	8	8	8	9	10	9	10	8	8	7	11	10	12	12
COG0562	UDP-galactopyranose mutase	0	0	0	0	0	0	0	0	0	0	0	0	0	0	0	0	0	2	0	0	1
COG0563	Adenylate kinase or related kinase	2	2	2	2	2	2	2	2	2	2	2	2	2	2	2	2	1	1	2	1	1
COG0564	Pseudouridylate synthase, 23S rRNA- or tRNA-specific	3	3	3	3	3	3	3	3	3	3	3	3	3	3	3	3	3	3	3	3	3
COG0565	tRNA C32,U32 (ribose-2'-O)-methylase TrmJ or a related methyltransferase	0	0	0	0	0	0	0	0	0	0	0	0	0	0	0	0	0	0	0	0	0
COG0566	tRNA G18 (ribose-2'-O)-methylase SpoU	2	2	2	2	2	2	2	2	2	2	2	2	2	2	2	2	2	2	2	2	2
COG0567	2-oxoglutarate dehydrogenase complex, dehydrogenase (E1) component, and related enzymes	0	0	0	0	0	0	0	0	0	0	0	0	0	0	0	0	0	0	0	0	0
COG0568	DNA-directed RNA polymerase, sigma subunit (sigma70/sigma32)	1	1	1	1	1	1	1	1	1	1	1	1	1	1	1	1	1	1	1	1	1
COG0569	Trk K+ transport system, NAD-binding component	1	1	1	1	1	1	1	1	1	1	1	1	1	1	1	1	1	1	1	1	1
COG0571	dsRNA-specific ribonuclease	1	1	1	1	1	1	1	1	1	1	1	1	1	1	1	1	1	1	1	1	1
COG0572	Uridine kinase	1	1	1	1	1	1	1	1	1	1	1	1	1	2	1	1	1	2	1	1	1
COG0573	ABC-type phosphate transport system, permease component	1	1	1	1	1	1	1	1	1	1	1	1	1	1	1	1	1	1	1	1	1
COG0574	Phosphoenolpyruvate synthase/pyruvate phosphate dikinase	0	0	0	0	0	0	0	0	0	0	0	0	0	0	0	0	1	1	0	1	1
COG0575	CDP-diglyceride synthetase	1	1	1	1	1	1	1	1	1	1	1	1	1	1	1	1	1	1	1	1	1
COG0576	Molecular chaperone GrpE (heat shock protein)	1	1	1	1	1	1	1	1	1	1	1	1	1	1	1	1	1	1	1	1	1
COG0577	ABC-type antimicrobial peptide transport system, permease component	0	0	0	0	0	0	0	0	0	0	1	1	1	0	1	1	2	0	0	2	1
COG0578	Glycerol-3-phosphate dehydrogenase	1	1	1	1	1	1	1	1	1	1	1	1	1	1	1	1	1	1	1	1	1
COG0579	L-2-hydroxyglutarate oxidase LhgO	0	0	0	0	0	0	0	0	0	0	0	0	0	0	0	0	0	0	0	0	0
COG0580	Glycerol uptake facilitator and related aquaporins (Major Intrinsic Protein Family)	2	2	2	2	2	2	2	2	2	2	2	2	2	3	2	2	3	1	3	1	1
COG0581	ABC-type phosphate transport system, permease component	1	1	1	1	1	1	1	1	1	1	1	1	1	1	1	1	1	1	1	1	1
COG0582	Integrase	1	1	0	0	0	0	1	0	0	0	1	0	0	0	0	0	0	0	0	0	0
COG0583	DNA-binding transcriptional regulator, LysR family	3	3	3	3	3	3	3	3	3	3	6	5	7	5	2	2	9	5	6	9	10
COG0584	Glycerophosphoryl diester phosphodiesterase	2	2	1	2	1	1	1	1	2	1	1	1	1	2	3	3	1	1	1	1	1
COG0585	tRNA(Glu) U13 pseudouridine synthase TruD	0	0	0	0	0	0	0	0	0	0	0	0	0	0	0	0	0	0	0	0	0
COG0586	Uncharacterized membrane protein DedA, SNARE-associated domain	0	0	0	0	0	0	0	0	0	0	0	0	0	0	0	0	0	0	0	0	0
COG0587	DNA polymerase III, alpha subunit	1	1	1	1	1	1	1	1	1	1	1	1	1	1	1	1	1	1	1	1	1
COG0588	Phosphoglycerate mutase (BPG-dependent)	2	2	2	2	2	2	2	2	2	2	2	2	2	2	2	2	1	2	2	2	2
COG0589	Nucleotide-binding universal stress protein, UspA family	4	4	4	4	4	4	4	4	4	4	4	4	4	4	4	4	4	3	4	3	3
COG0590	tRNA(Arg) A34 adenosine deaminase TadA	1	1	1	1	1	1	1	1	1	1	1	1	1	1	1	1	1	1	1	1	1
COG0591	Na+/proline symporter	0	0	0	0	0	0	0	0	0	0	0	0	0	0	0	0	0	0	0	0	0
COG0592	DNA polymerase III sliding clamp (beta) subunit, PCNA homolog	1	1	1	1	1	1	1	1	1	1	1	1	1	1	1	1	1	1	1	1	1
COG0593	Chromosomal replication initiation ATPase DnaA	1	1	1	1	1	1	1	1	1	1	1	1	1	1	1	1	1	1	1	1	1
COG0594	RNase P protein component	1	1	1	1	1	1	1	1	1	1	1	1	1	1	1	1	1	1	1	1	1
COG0595	mRNA degradation ribonuclease J1/J2	3	3	3	3	3	3	2	3	3	3	2	2	2	2	3	3	3	3	2	3	3
COG0596	Pimeloyl-ACP methyl ester carboxylesterase	3	3	3	3	3	3	3	3	3	3	2	2	2	2	3	3	3	2	2	2	3
COG0597	Lipoprotein signal peptidase	1	1	1	1	1	1	1	1	1	1	1	1	1	1	1	1	1	1	1	2	1
COG0598	Mg2+ and Co2+ transporter CorA	3	3	3	3	3	3	3	3	3	3	3	4	3	2	3	3	1	2	3	2	2
COG0599	Uncharacterized conserved protein YurZ, alkylhydroperoxidase/carboxymuconolactone decarboxylase family	0	0	0	0	0	0	0	0	0	0	1	1	1	1	0	0	0	1	1	1	1
COG0600	ABC-type nitrate/sulfonate/bicarbonate transport system, permease component	0	0	0	0	0	0	0	0	0	0	1	1	1	1	0	0	0	1	1	1	1
COG0601	ABC-type dipeptide/oligopeptide/nickel transport system, permease component	2	2	2	2	2	2	2	2	2	2	2	3	3	2	3	3	2	4	2	4	4
COG0602	Organic radical activating enzyme	1	1	1	1	1	1	1	1	1	1	1	1	1	1	1	1	1	1	1	1	1
COG0603	7-cyano-7-deazaguanine synthase (queuosine biosynthesis)	0	0	0	0	0	0	0	0	0	0	0	0	0	0	0	0	0	0	0	0	0
COG0604	NADPH:quinone reductase or related Zn-dependent oxidoreductase	4	4	4	4	4	4	4	4	4	4	4	4	4	3	5	5	3	4	7	5	5
COG0605	Superoxide dismutase	1	1	1	1	1	1	1	1	1	1	1	1	1	1	1	1	1	1	1	1	1
COG0606	Predicted ATPase with chaperone activity	0	0	0	0	0	0	0	0	0	0	0	0	0	0	0	0	0	0	0	0	0
COG0607	Rhodanese-related sulfurtransferase	2	2	2	2	2	2	2	2	2	2	3	4	3	3	2	2	3	3	2	3	3
COG0608	Single-stranded DNA-specific exonuclease, DHH superfamily, may be involved in archaeal DNA replication intiation	1	1	1	1	1	1	1	1	1	1	1	1	1	1	1	1	1	1	1	1	1
COG0609	ABC-type Fe3+-siderophore transport system, permease component	2	2	2	2	2	2	2	2	2	2	2	2	2	2	2	2	3	3	2	3	5
COG0610	Type I site-specific restriction-modification system, R (restriction) subunit and related helicases ...	1	1	0	0	0	0	1	1	0	0	2	1	0	0	0	0	0	1	1	1	0
COG0611	Thiamine monophosphate kinase	0	0	0	0	0	0	0	0	0	0	0	0	0	0	0	0	0	0	0	0	0
COG0612	Predicted Zn-dependent peptidase	2	2	2	2	2	2	2	2	2	2	2	2	2	2	2	2	2	2	2	2	2
COG0613	Predicted metal-dependent phosphoesterase TrpH, contains PHP domain	0	0	0	0	0	0	0	0	0	0	0	0	1	0	0	0	0	0	0	0	0
COG0614	ABC-type Fe3+-hydroxamate transport system, periplasmic component	1	1	1	1	1	1	1	1	1	1	1	1	1	1	1	1	2	2	1	2	3
COG0615	Glycerol-3-phosphate cytidylyltransferase, cytidylyltransferase family	0	0	0	0	0	0	0	0	0	0	0	0	0	2	0	0	1	1	0	1	1
COG0616	Periplasmic serine protease, ClpP class	1	1	1	1	1	1	1	1	1	1	2	1	2	1	1	1	0	1	1	1	1
COG0617	tRNA nucleotidyltransferase/poly(A) polymerase	1	1	1	1	1	1	1	1	1	1	1	1	1	1	1	1	1	1	1	1	1
COG0618	nanoRNase/pAp phosphatase, hydrolyzes c-di-AMP and oligoRNAs	1	1	1	1	1	1	1	1	1	1	1	1	1	1	1	1	1	1	1	1	1
COG0619	Energy-coupling factor transporter transmembrane protein EcfT	1	1	1	1	1	1	1	1	1	1	1	2	1	1	1	1	3	3	2	3	3
COG0620	Methionine synthase II (cobalamin-independent)	0	0	0	0	0	0	0	0	0	0	1	3	1	0	0	0	1	1	2	1	2
COG0621	tRNA A37 methylthiotransferase MiaB	0	0	0	0	0	0	0	0	0	0	0	0	0	0	0	0	0	0	0	0	0
COG0622	Predicted phosphodiesterase	1	1	1	1	1	1	1	1	1	1	1	1	1	1	1	1	1	1	1	1	1
COG0623	Enoyl-[acyl-carrier-protein] reductase (NADH)	1	1	1	1	1	1	1	1	1	1	1	1	1	1	1	1	1	1	1	1	1
COG0624	Acetylornithine deacetylase/Succinyl-diaminopimelate desuccinylase or related deacylase	4	4	4	4	4	4	3	4	4	4	3	4	3	4	5	5	5	2	4	3	3
COG0625	Glutathione S-transferase	0	0	0	0	0	0	0	0	0	0	0	0	0	0	0	0	0	0	0	0	0
COG0626	Cystathionine beta-lyase/cystathionine gamma-synthase	2	2	2	2	1	2	2	1	2	2	1	1	1	1	1	1	2	2	2	2	2
COG0627	S-formylglutathione hydrolase FrmB	2	2	2	2	2	2	2	2	2	2	1	1	1	1	1	1	1	1	1	1	1
COG0628	Predicted PurR-regulated permease PerM	5	5	5	5	5	5	5	5	5	5	5	5	5	5	5	5	5	4	5	5	6
COG0629	Single-stranded DNA-binding protein	2	1	4	2	1	2	1	2	4	3	2	2	2	1	1	1	2	3	1	6	1
COG0630	Type IV secretory pathway ATPase VirB11/Archaellum biosynthesis ATPase	0	0	0	0	0	0	0	0	0	0	0	0	0	0	0	0	0	0	0	0	0
COG0631	Serine/threonine protein phosphatase PrpC	1	1	1	1	1	1	1	1	1	1	1	1	1	1	1	1	1	1	1	1	1
COG0632	Holliday junction resolvasome RuvABC DNA-binding subunit	1	1	1	1	1	1	1	1	1	1	1	1	1	1	1	1	1	1	1	1	1
COG0633	Ferredoxin	0	0	0	0	0	0	0	0	0	0	0	0	0	0	0	0	0	0	0	0	0
COG0634	Hypoxanthine-guanine phosphoribosyltransferase	1	1	1	1	1	1	1	1	1	1	1	1	1	1	1	1	1	1	1	1	1
COG0635	Coproporphyrinogen III oxidase or related Fe-S oxidoreductase	1	1	1	1	1	1	1	1	1	1	1	1	1	1	1	1	1	1	1	1	1
COG0636	FoF1-type ATP synthase, membrane subunit c/Archaeal/vacuolar-type H+-ATPase, subunit K	2	2	2	2	2	2	2	2	2	2	2	2	2	2	2	2	2	3	2	3	3
COG0637	Beta-phosphoglucomutase or related phosphatase, HAD superfamily	3	3	3	3	3	3	3	3	3	3	8	4	6	4	4	4	4	6	4	5	6
COG0638	20S proteasome, alpha and beta subunits	0	0	0	0	0	0	0	0	0	0	0	0	0	0	0	0	0	0	0	0	0
COG0639	Diadenosine tetraphosphatase ApaH/serine/threonine protein phosphatase, PP2A family	1	1	1	1	1	1	1	1	1	1	0	1	1	1	1	1	0	1	1	1	1
COG0640	DNA-binding transcriptional regulator, ArsR family	1	1	1	1	1	1	1	1	1	1	5	4	2	2	1	1	2	3	2	3	2
COG0641	Sulfatase maturation enzyme AslB, radical SAM superfamily	0	0	0	0	0	0	0	0	0	0	0	0	0	0	0	0	1	1	0	0	1
COG0642	Signal transduction histidine kinase	5	5	5	5	6	5	5	5	5	5	7	5	6	5	4	4	4	10	6	8	8
COG0643	Chemotaxis protein histidine kinase CheA	0	0	0	0	0	0	0	0	0	0	0	0	0	0	0	0	0	1	0	1	1
COG0644	Dehydrogenase (flavoprotein)	0	0	0	0	0	0	0	0	0	0	0	0	0	0	0	0	0	0	0	0	0
COG0645	Predicted kinase	0	0	0	0	0	0	0	0	0	0	0	0	0	0	0	0	0	0	0	1	0
COG0646	Methionine synthase I (cobalamin-dependent), methyltransferase domain	0	0	0	0	0	0	0	0	0	0	0	0	0	0	0	0	0	0	0	0	0
COG0647	Ribonucleotide monophosphatase NagD, HAD superfamily	1	1	1	1	1	1	1	1	1	1	1	1	1	1	1	1	1	1	1	1	1
COG0648	Endonuclease IV	1	1	1	1	1	1	1	1	1	1	1	1	1	1	1	1	1	1	1	1	1
COG0649	NADH:ubiquinone oxidoreductase 49 kD subunit (chain D)	0	0	0	0	0	0	0	0	0	0	0	0	0	0	0	0	0	0	0	0	0
COG0650	Formate hydrogenlyase subunit 4	0	0	0	0	0	0	0	0	0	0	0	0	0	0	0	0	0	0	0	0	0
COG0651	Formate hydrogenlyase subunit 3/Multisubunit Na+/H+ antiporter, MnhD subunit	0	0	0	0	0	0	0	0	0	0	0	0	0	0	0	0	0	0	0	0	0
COG0652	Peptidyl-prolyl cis-trans isomerase (rotamase) - cyclophilin family	2	2	2	2	2	2	2	2	2	2	2	1	2	2	2	2	2	2	2	2	2
COG0653	Preprotein translocase subunit SecA (ATPase, RNA helicase)	1	1	1	1	1	1	1	1	1	1	1	1	1	1	1	1	1	2	1	1	2
COG0654	2-polyprenyl-6-methoxyphenol hydroxylase and related FAD-dependent oxidoreductases	0	0	0	0	0	0	0	0	0	0	0	0	0	0	0	0	0	0	0	0	0
COG0655	Multimeric flavodoxin WrbA	0	0	0	0	0	0	0	0	0	0	0	0	0	0	0	0	0	0	0	0	0
COG0656	Aldo/keto reductase, related to diketogulonate reductase	2	2	2	2	2	2	2	2	2	2	1	2	1	3	2	2	3	3	4	7	7
COG0657	Acetyl esterase/lipase	3	3	3	3	3	3	3	3	3	3	1	2	2	1	4	4	3	3	3	6	4
COG0658	Predicted membrane metal-binding protein	0	0	0	0	0	0	0	0	0	0	0	0	0	0	0	0	0	0	0	0	0
COG0659	Sulfate permease or related transporter, MFS superfamily	1	1	1	1	1	1	1	1	1	1	1	1	1	1	1	1	2	0	1	0	0
COG0661	Predicted unusual protein kinase regulating ubiquinone biosynthesis, AarF/ABC1/UbiB family	0	0	0	0	0	0	0	0	0	0	1	1	1	0	0	0	0	1	1	1	1
COG0662	Mannose-6-phosphate isomerase, cupin superfamily	0	0	0	0	0	0	0	0	0	0	1	1	0	0	0	0	0	1	1	1	0
COG0663	Carbonic anhydrase or acetyltransferase, isoleucine patch superfamily	1	1	1	1	1	1	1	1	1	1	1	1	1	1	1	1	1	1	1	1	1
COG0664	cAMP-binding domain of CRP or a regulatory subunit of cAMP-dependent protein kinases	2	2	3	2	2	3	2	2	2	3	4	4	3	3	2	2	4	6	4	6	4
COG0665	Glycine/D-amino acid oxidase (deaminating)	1	1	1	1	1	1	1	1	1	1	1	1	1	1	1	1	1	1	1	1	1
COG0666	Ankyrin repeat	1	1	1	1	1	1	1	1	1	1	0	0	0	0	0	0	0	0	1	0	0
COG0667	Predicted oxidoreductase (related to aryl-alcohol dehydrogenase)	2	2	2	2	2	2	2	2	2	2	2	2	2	1	2	2	0	2	2	2	2
COG0668	Small-conductance mechanosensitive channel	1	1	1	1	1	1	1	1	1	1	1	1	1	1	1	1	1	1	1	1	1
COG0669	Phosphopantetheine adenylyltransferase	1	1	1	1	1	1	1	1	1	1	1	1	1	1	1	1	1	1	1	1	1
COG0670	Integral membrane protein, interacts with FtsH	1	1	1	1	1	1	1	1	1	1	1	1	1	1	1	1	1	1	1	1	1
COG0671	Membrane-associated phospholipid phosphatase	2	2	2	2	2	2	2	2	2	2	1	1	1	1	2	2	1	2	1	2	2
COG0672	High-affinity Fe2+/Pb2+ permease	0	0	0	0	0	0	0	0	0	0	0	0	0	0	0	0	0	0	0	0	0
COG0673	Predicted dehydrogenase	4	4	4	4	4	4	4	4	4	4	6	4	6	7	4	4	7	7	6	9	7
COG0674	Pyruvate:ferredoxin oxidoreductase or related 2-oxoacid:ferredoxin oxidoreductase, alpha subunit	1	1	1	1	1	1	1	1	1	1	0	1	1	1	1	1	2	1	1	1	1
COG0675	Transposase	1	1	1	2	2	1	1	2	2	1	1	1	1	1	2	2	1	1	2	1	1
COG0676	D-hexose-6-phosphate mutarotase	0	0	0	0	0	0	0	0	0	0	0	0	0	0	0	0	0	0	0	0	0
COG0677	UDP-N-acetyl-D-mannosaminuronate dehydrogenase	0	0	1	1	0	1	0	1	1	0	0	0	1	0	2	3	0	0	0	0	1
COG0678	Peroxiredoxin	0	0	0	0	0	0	0	0	0	0	0	0	0	0	0	0	0	0	0	0	0
COG0679	Predicted permease	0	0	0	0	0	0	0	0	0	0	1	1	1	0	0	0	0	2	0	2	2
COG0680	Ni,Fe-hydrogenase maturation factor	0	0	0	0	0	0	0	0	0	0	0	0	0	0	0	0	0	0	0	0	0
COG0681	Signal peptidase I	2	2	2	2	2	2	2	2	2	2	2	2	2	2	2	2	4	3	2	3	3
COG0682	Prolipoprotein diacylglyceryltransferase	1	1	1	1	1	1	1	1	1	1	3	2	1	1	1	1	1	2	1	2	1
COG0683	ABC-type branched-chain amino acid transport system, periplasmic component	0	0	0	0	0	0	0	0	0	0	0	0	0	0	0	0	0	1	1	1	1
COG0684	Regulator of RNase E activity RraA	0	0	0	0	0	0	0	0	0	0	0	0	0	0	0	0	0	0	0	0	0
COG0685	5,10-methylenetetrahydrofolate reductase	0	0	0	0	0	0	0	0	0	0	0	0	0	0	0	0	0	0	0	0	0
COG0686	Alanine dehydrogenase	0	0	0	0	0	0	0	0	0	0	0	0	0	0	1	1	0	1	0	1	1
COG0687	Spermidine/putrescine-binding periplasmic protein	1	1	1	1	1	1	1	1	1	1	1	1	1	1	2	2	2	2	1	2	2
COG0688	Phosphatidylserine decarboxylase	0	0	0	0	0	0	0	0	0	0	0	0	0	0	0	0	0	0	0	0	0
COG0689	Ribonuclease PH	1	1	1	1	1	1	1	1	1	1	1	1	1	1	1	1	1	1	1	0	0
COG0690	Preprotein translocase subunit SecE	1	1	1	1	1	1	1	1	1	1	0	0	0	1	1	1	0	0	1	1	1
COG0691	tmRNA-binding protein	1	1	1	1	1	1	1	1	1	1	1	1	1	1	1	1	1	1	1	1	1
COG0692	Uracil DNA glycosylase	1	1	1	1	1	1	1	1	1	1	1	1	1	1	1	1	1	1	1	1	1
COG0693	Putative intracellular protease/amidase	2	2	2	2	2	2	2	2	2	2	2	2	2	0	1	1	2	4	3	2	3
COG0694	Fe-S cluster biogenesis protein NfuA, 4Fe-4S-binding domain	0	0	0	0	0	0	0	0	0	0	0	0	0	0	0	0	0	0	0	0	0
COG0695	Glutaredoxin	1	1	1	1	1	1	1	1	1	1	1	1	1	1	1	1	1	2	1	1	1
COG0696	Phosphoglycerate mutase (BPG-independent, AlkP superfamily)	0	0	0	0	0	0	0	0	0	0	0	0	0	0	0	0	0	0	0	0	0
COG0697	Permease of the drug/metabolite transporter (DMT) superfamily	0	0	0	0	0	0	0	0	0	0	0	0	0	0	0	0	1	0	0	1	0
COG0698	Ribose 5-phosphate isomerase RpiB	0	0	2	2	2	2	0	2	2	2	0	2	0	2	2	2	2	1	3	0	1
COG0699	Replication fork clamp-binding protein CrfC (dynamin-like GTPase family)	0	0	0	0	0	0	0	0	0	0	0	0	0	0	0	0	0	0	0	0	0
COG0700	Spore maturation protein SpmB (function unknown)	0	0	0	0	0	0	0	0	0	0	0	0	0	0	0	0	0	0	0	0	0
COG0701	Uncharacterized membrane protein YraQ, UPF0718 family	1	1	1	1	1	1	1	1	1	1	1	1	1	1	1	1	1	1	1	1	1
COG0702	Uncharacterized conserved protein YbjT, contains NAD(P)-binding and DUF2867 domains	1	1	1	1	1	1	1	1	1	1	1	1	1	1	1	1	0	0	2	0	1
COG0703	Shikimate kinase	1	1	1	1	1	1	1	1	1	1	1	1	1	1	1	1	1	1	1	1	1
COG0704	Phosphate uptake regulator	1	1	1	1	1	1	1	1	1	1	1	1	1	1	1	1	1	1	1	1	1
COG0705	Membrane associated serine protease, rhomboid family	1	1	1	1	1	1	1	1	1	1	1	1	1	1	1	1	1	0	1	1	1
COG0706	Membrane protein insertase Oxa1/YidC/SpoIIIJ, required for the localization of integral membrane proteins	1	1	1	1	1	1	1	1	1	1	0	1	0	1	0	0	1	1	0	1	1
COG0707	UDP-N-acetylglucosamine:LPS N-acetylglucosamine transferase	1	1	1	1	1	1	1	1	1	1	1	1	1	1	1	1	1	1	2	1	1
COG0708	Exonuclease III	1	1	1	1	1	1	1	1	1	1	1	1	1	1	1	1	1	1	1	1	1
COG0709	Selenophosphate synthase	1	1	1	1	1	1	1	1	1	1	0	0	0	0	0	0	1	0	0	0	0
COG0710	3-dehydroquinate dehydratase	1	1	1	1	1	1	1	1	1	1	1	1	1	1	1	1	1	1	1	1	1
COG0711	FoF1-type ATP synthase, membrane subunit b or b'	1	1	1	1	1	1	1	1	1	1	1	1	1	1	1	1	1	1	1	1	1
COG0712	FoF1-type ATP synthase, delta subunit	1	1	1	1	1	1	1	1	1	1	1	1	1	1	1	1	1	1	1	1	1
COG0713	NADH:ubiquinone oxidoreductase subunit 11 or 4L (chain K)	0	0	0	0	0	0	0	0	0	0	0	0	0	0	0	0	0	0	0	0	0
COG0714	MoxR-like ATPase	0	0	0	0	0	0	0	0	0	0	1	1	1	1	0	0	0	1	1	1	1
COG0715	ABC-type nitrate/sulfonate/bicarbonate transport system, periplasmic component	0	0	0	0	0	0	0	0	0	0	1	1	1	1	0	0	0	1	1	1	1
COG0716	Flavodoxin	1	1	1	1	1	1	1	1	1	1	1	1	1	1	1	1	2	1	1	1	1
COG0717	Deoxycytidine triphosphate deaminase	0	0	0	0	0	0	0	0	0	0	0	0	0	0	0	0	0	0	0	0	0
COG0718	Conserved DNA-binding protein YbaB (function unknown)	1	1	1	1	1	1	1	1	1	1	1	1	1	1	1	1	1	1	1	1	1
COG0719	Fe-S cluster assembly scaffold protein SufB	2	2	2	2	2	2	2	2	2	2	2	2	2	2	2	2	2	2	2	2	2
COG0720	6-pyruvoyl-tetrahydropterin synthase	0	0	0	0	0	0	0	0	0	0	0	0	0	0	0	0	0	1	0	1	0
COG0721	Asp-tRNAAsn/Glu-tRNAGln amidotransferase C subunit	1	1	1	1	1	1	1	1	1	1	1	1	1	1	1	1	1	1	1	1	1
COG0722	3-deoxy-D-arabino-heptulosonate 7-phosphate (DAHP) synthase	0	0	0	0	0	0	0	0	0	0	0	0	0	0	0	0	0	0	0	0	0
COG0723	Rieske Fe-S protein	0	0	0	0	0	0	0	0	0	0	0	0	0	0	0	0	0	0	0	0	0
COG0724	RNA recognition motif (RRM) domain	0	0	0	0	0	0	0	0	0	0	0	0	0	0	0	0	0	0	0	0	0
COG0725	ABC-type molybdate transport system, periplasmic component	0	0	0	0	0	0	0	0	0	0	0	0	0	0	0	0	1	0	0	0	0
COG0726	Peptidoglycan/xylan/chitin deacetylase, PgdA/CDA1 family	0	0	0	0	0	0	0	0	0	0	2	1	3	0	1	1	1	1	0	2	2
COG0727	Fe-S-cluster containining protein	0	0	0	0	0	0	0	0	0	0	0	0	0	0	0	0	0	0	0	0	0
COG0728	Peptidoglycan biosynthesis protein MviN/MurJ, putative lipid II flippase	0	0	0	0	0	0	0	0	0	0	0	0	0	0	0	0	0	0	0	0	0
COG0729	Outer membrane translocation and assembly module TamA	0	0	0	0	0	0	0	0	0	0	0	0	0	0	0	0	0	0	0	0	0
COG0730	Uncharacterized membrane protein YfcA	0	0	0	0	0	0	0	0	0	0	1	2	1	0	0	0	1	1	0	1	1
COG0731	Wyosine [tRNA(Phe)-imidazoG37] synthetase, radical SAM superfamily	0	0	0	0	0	0	0	0	0	0	0	0	0	0	0	0	0	0	0	0	0
COG0732	Restriction endonuclease S subunit	1	1	0	0	0	0	1	1	0	0	1	1	0	0	1	1	0	1	0	2	0
COG0733	Na+-dependent transporter, SNF family	0	0	0	0	0	0	0	0	0	0	0	0	0	0	0	0	0	0	0	0	0
COG0735	Fe2+ or Zn2+ uptake regulation protein	3	3	3	3	3	3	3	3	3	3	3	3	3	3	3	3	3	3	3	3	3
COG0736	Phosphopantetheinyl transferase (holo-ACP synthase)	1	1	1	1	1	1	1	1	1	1	1	1	1	1	1	1	1	1	1	1	1
COG0737	2',3'-cyclic-nucleotide 2'-phosphodiesterase/5'- or 3'-nucleotidase, 5'-nucleotidase family	2	2	2	2	2	2	2	2	2	2	1	1	1	1	2	2	4	2	1	2	2
COG0738	Fucose permease	0	0	0	0	0	0	0	0	0	0	0	0	0	0	0	0	0	1	0	1	2
COG0739	Murein DD-endopeptidase MepM and murein hydrolase activator NlpD, contain LysM domain	0	0	0	0	0	0	0	0	0	0	1	0	0	1	0	0	0	1	0	2	2
COG0740	ATP-dependent protease ClpP, protease subunit	1	1	1	2	1	1	2	2	2	1	1	1	1	2	1	1	2	2	1	1	1
COG0741	Soluble lytic murein transglycosylase and related regulatory proteins (some contain LysM/invasin domains)	0	0	0	0	0	0	0	0	0	0	0	0	0	0	0	0	0	0	0	0	0
COG0742	16S rRNA G966 N2-methylase RsmD	1	1	1	1	1	1	1	1	1	1	1	1	1	1	1	1	1	1	1	1	1
COG0743	1-deoxy-D-xylulose 5-phosphate reductoisomerase	0	0	0	0	0	0	0	0	0	0	0	0	0	0	0	0	0	0	0	0	0
COG0744	Membrane carboxypeptidase (penicillin-binding protein)	3	3	3	3	3	3	3	3	3	3	3	3	3	3	3	3	3	3	3	3	3
COG0745	DNA-binding response regulator, OmpR family, contains REC and winged-helix (wHTH) domain	9	9	9	9	10	9	9	8	9	9	11	9	11	9	8	8	12	16	10	17	17
COG0746	Molybdopterin-guanine dinucleotide biosynthesis protein A	0	0	0	0	0	0	0	0	0	0	0	0	0	0	0	0	1	0	0	0	0
COG0747	ABC-type transport system, periplasmic component	1	1	1	1	1	1	1	1	1	1	1	1	1	1	2	2	1	4	1	3	4
COG0748	Putative heme iron utilization protein	0	0	0	0	0	0	0	0	0	0	0	0	0	0	0	0	0	0	0	0	0
COG0749	DNA polymerase I - 3'-5' exonuclease and polymerase domains	1	1	1	1	1	1	1	1	1	1	1	1	1	1	1	1	1	1	1	1	2
COG0750	Membrane-associated protease RseP, regulator of RpoE activity	1	1	1	1	1	1	1	1	1	1	1	1	1	1	1	1	1	1	1	1	1
COG0751	Glycyl-tRNA synthetase, beta subunit	1	1	1	1	1	1	1	1	1	1	1	1	1	1	1	1	1	1	1	1	1
COG0752	Glycyl-tRNA synthetase, alpha subunit	1	1	1	1	1	1	1	1	1	1	1	1	1	1	1	1	1	1	1	1	1
COG0753	Catalase	0	0	0	0	0	0	0	0	0	0	0	0	0	0	0	0	1	0	0	0	0
COG0754	Glutathionylspermidine synthase	0	0	0	0	0	0	0	0	0	0	0	0	0	0	0	0	0	0	0	0	0
COG0755	ABC-type transport system involved in cytochrome c biogenesis, permease component	0	0	0	0	0	0	0	0	0	0	0	0	0	0	0	0	0	0	0	0	0
COG0756	dUTPase	1	1	1	1	1	1	1	1	1	1	1	1	1	1	1	1	1	1	1	1	1
COG0757	3-dehydroquinate dehydratase	0	0	0	0	0	0	0	0	0	0	0	0	0	0	0	0	0	0	0	0	0
COG0758	Predicted Rossmann fold nucleotide-binding protein DprA/Smf involved in DNA uptake	1	1	1	1	1	1	1	1	1	1	1	1	1	1	1	1	1	1	1	1	1
COG0759	Membrane-anchored protein YidD, putatitve component of membrane protein insertase Oxa1/YidC/SpoIIIJ	1	1	1	1	1	1	1	1	1	1	1	2	1	1	1	1	1	1	1	1	1
COG0760	Parvulin-like peptidyl-prolyl isomerase	1	1	1	1	1	1	1	1	1	1	3	2	3	2	2	2	1	1	1	1	1
COG0761	4-Hydroxy-3-methylbut-2-enyl diphosphate reductase IspH	0	0	0	0	0	0	0	0	0	0	0	0	0	0	0	0	0	0	0	0	0
COG0762	Uncharacterized conserved protein YggT, Ycf19 family	0	0	0	0	0	0	0	0	0	0	0	0	0	0	1	1	1	0	1	1	1
COG0763	Lipid A disaccharide synthetase	0	0	0	0	0	0	0	0	0	0	0	0	0	0	0	0	0	0	0	0	0
COG0764	3-hydroxymyristoyl/3-hydroxydecanoyl-(acyl carrier protein) dehydratase	2	2	2	2	2	2	2	2	2	2	2	2	2	2	2	2	2	2	2	2	2
COG0765	ABC-type amino acid transport system, permease component	6	6	6	6	6	6	5	6	6	6	6	5	6	7	6	6	6	8	7	10	8
COG0766	UDP-N-acetylglucosamine enolpyruvyl transferase	2	2	2	2	2	2	2	2	2	2	2	2	2	2	2	2	2	2	2	2	2
COG0767	ABC-type transporter Mla maintaining outer membrane lipid asymmetry, permease component MlaE	0	0	0	0	0	0	0	0	0	0	0	0	0	0	0	0	0	0	0	0	0
COG0768	Cell division protein FtsI/penicillin-binding protein 2	3	3	3	3	3	3	2	3	3	3	3	3	3	3	3	3	3	3	3	4	3
COG0769	UDP-N-acetylmuramyl tripeptide synthase	2	2	2	2	2	2	2	2	2	2	2	2	2	2	2	2	2	2	2	2	2
COG0770	UDP-N-acetylmuramyl pentapeptide synthase	2	2	2	2	1	2	2	2	2	2	1	1	1	2	2	2	1	1	2	1	1
COG0771	UDP-N-acetylmuramoylalanine-D-glutamate ligase	1	1	1	1	1	1	1	1	1	1	1	1	1	1	1	1	1	1	1	1	1
COG0772	Bacterial cell division protein FtsW, lipid II flippase	4	4	4	4	4	4	4	4	4	4	3	4	3	4	4	4	4	4	3	4	4
COG0773	UDP-N-acetylmuramate-alanine ligase	1	1	1	1	1	1	1	1	1	1	1	1	1	1	1	1	1	1	1	1	1
COG0774	UDP-3-O-acyl-N-acetylglucosamine deacetylase	0	0	0	0	0	0	0	0	0	0	0	0	0	0	0	0	0	0	0	0	0
COG0775	Nucleoside phosphorylase	1	1	1	1	1	1	1	1	1	1	1	1	1	1	1	1	1	1	1	1	2
COG0776	Bacterial nucleoid DNA-binding protein	1	1	1	1	1	1	1	1	1	1	1	1	1	1	1	1	1	1	1	1	1
COG0777	Acetyl-CoA carboxylase beta subunit	1	1	1	1	1	1	1	1	1	1	2	2	2	1	1	1	1	1	2	2	1
COG0778	Nitroreductase	1	1	1	2	1	1	1	1	2	1	1	1	1	1	1	1	3	3	2	4	4
COG0779	Ribosome maturation factor RimP	1	1	1	1	1	1	1	1	1	1	1	1	1	1	1	1	1	1	1	1	1
COG0780	NADPH-dependent 7-cyano-7-deazaguanine reductase QueF, C-terminal domain, T-fold superfamily	0	0	0	0	0	0	0	0	0	0	0	0	0	0	0	0	0	0	0	0	0
COG0781	Transcription termination factor NusB	1	1	1	1	1	1	1	1	1	1	1	1	1	1	1	1	1	1	1	1	1
COG0782	Transcription elongation factor, GreA/GreB family	1	1	1	1	1	1	1	1	1	1	1	1	1	1	1	1	1	1	1	1	1
COG0783	DNA-binding ferritin-like protein (oxidative damage protectant)	1	1	2	1	1	2	1	1	1	2	2	2	1	2	1	1	1	2	2	3	1
COG0784	CheY chemotaxis protein or a CheY-like REC (receiver) domain	0	0	0	0	0	0	0	0	0	0	0	0	0	0	0	0	0	0	0	0	0
COG0785	Cytochrome c biogenesis protein CcdA	0	0	0	0	0	0	0	0	0	0	0	0	0	0	0	0	0	0	0	0	0
COG0786	Na+/glutamate symporter	0	0	0	0	0	0	0	0	0	0	0	0	0	0	0	0	1	0	0	0	0
COG0787	Alanine racemase	1	1	1	1	1	1	1	1	1	1	1	1	1	1	1	1	1	2	1	2	2
COG0788	Formyltetrahydrofolate hydrolase	0	0	0	0	0	0	0	0	0	0	0	0	0	0	0	0	0	0	0	0	0
COG0789	DNA-binding transcriptional regulator, MerR family	5	6	7	6	7	7	5	7	7	7	4	4	5	4	6	6	5	6	6	8	11
COG0790	TPR repeat	0	0	0	0	0	0	0	0	0	0	0	0	0	0	0	0	0	0	0	0	0
COG0791	Cell wall-associated hydrolase, NlpC family	1	0	0	0	0	0	0	0	0	0	2	0	0	0	0	0	0	1	0	2	1
COG0792	Predicted endonuclease distantly related to archaeal Holliday junction resolvase	0	0	0	0	0	0	0	0	0	0	0	0	0	0	0	0	0	0	0	0	0
COG0793	C-terminal processing protease CtpA/Prc, contains a PDZ domain	0	0	0	0	0	0	0	0	0	0	0	0	0	0	0	0	1	1	0	1	1
COG0794	D-arabinose 5-phosphate isomerase GutQ	0	0	0	0	0	0	0	0	0	0	1	0	1	0	0	0	0	2	1	1	2
COG0795	Lipopolysaccharide export LptBFGC system, permease protein LptF	0	0	0	0	0	0	0	0	0	0	0	0	0	0	0	0	0	0	0	0	0
COG0796	Glutamate racemase	1	1	1	1	1	1	1	1	1	1	1	1	1	1	1	1	1	1	1	1	1
COG0797	Rare lipoprotein A, peptidoglycan hydrolase digesting "naked" glycans, contains C-terminal SPOR domain	0	0	0	0	0	0	0	0	0	0	0	0	0	0	0	0	0	0	0	0	0
COG0798	Arsenite efflux pump ArsB, ACR3 family	0	0	0	0	0	0	0	0	0	0	0	0	0	0	0	0	0	1	0	1	0
COG0799	Ribosomal silencing factor RsfS, regulates association of 30S and 50S subunits	1	1	1	1	1	1	1	1	1	1	1	1	1	1	1	1	0	1	0	1	1
COG0800	2-keto-3-deoxy-6-phosphogluconate aldolase	0	0	0	0	0	0	0	0	0	0	1	1	1	2	1	1	2	4	3	2	3
COG0801	7,8-dihydro-6-hydroxymethylpterin-pyrophosphokinase	0	0	0	0	0	0	0	0	0	0	0	0	0	0	0	0	1	0	0	0	0
COG0802	tRNA A37 threonylcarbamoyladenosine biosynthesis protein TsaE	1	1	1	1	1	1	1	1	1	1	1	1	1	1	1	1	1	1	1	1	1
COG0803	ABC-type Zn uptake system ZnuABC, Zn-binding component ZnuA	3	3	3	3	3	3	3	3	3	3	3	3	3	2	3	3	2	2	2	2	3
COG0804	Urease alpha subunit	0	0	0	0	0	0	0	0	0	0	0	0	1	0	0	0	0	0	0	0	0
COG0805	Sec-independent protein secretion pathway component TatC	0	0	0	0	0	0	0	0	0	0	0	0	0	0	0	0	0	0	0	0	0
COG0806	Ribosomal 30S subunit maturation factor RimM, required for 16S rRNA processing	1	1	1	1	1	1	1	1	1	1	1	1	1	1	1	1	1	1	1	1	1
COG0807	GTP cyclohydrolase II	0	0	0	0	0	0	0	0	0	0	0	0	0	0	0	0	0	0	0	0	0
COG0809	S-adenosylmethionine:tRNA-ribosyltransferase-isomerase (queuine synthetase)	1	1	1	1	1	1	1	1	1	1	1	1	1	1	1	1	1	1	1	1	1
COG0810	Periplasmic protein TonB, links inner and outer membranes	0	0	0	0	0	0	0	0	0	0	0	0	0	0	1	1	0	0	0	0	0
COG0811	Biopolymer transport protein ExbB/TolQ	0	0	0	0	0	0	0	0	0	0	0	0	0	0	0	0	0	0	0	0	0
COG0812	UDP-N-acetylenolpyruvoylglucosamine reductase	1	1	1	1	1	1	1	1	1	1	1	1	1	1	1	1	1	1	1	1	1
COG0813	Purine-nucleoside phosphorylase	1	1	1	1	1	1	1	1	1	1	1	1	1	1	1	1	1	1	1	1	1
COG0814	Amino acid permease	0	0	0	0	0	0	0	0	0	0	0	0	0	0	0	0	0	0	0	0	0
COG0815	Apolipoprotein N-acyltransferase	0	0	0	0	0	0	0	0	0	0	0	0	0	0	0	0	0	0	0	0	0
COG0816	RNase H-fold protein, predicted Holliday junction resolvase in Firmicutes and mycoplasms, involved in anti-termination at Rho-dependent terminators	1	1	1	1	1	1	1	1	1	1	1	1	1	1	1	1	1	1	1	1	1
COG0817	Holliday junction resolvasome RuvABC endonuclease subunit	0	0	0	0	0	0	0	0	0	0	0	0	0	0	0	0	0	0	0	0	0
COG0818	Diacylglycerol kinase	1	1	1	1	1	1	1	1	1	1	1	1	1	1	1	1	1	1	1	1	1
COG0819	Thiaminase	1	1	1	1	1	1	1	1	1	1	0	0	0	0	0	0	1	0	0	0	0
COG0820	Adenine C2-methylase RlmN of 23S rRNA A2503 and tRNA A37	1	1	1	1	1	1	1	1	1	1	1	1	1	1	1	1	1	1	1	1	1
COG0821	4-hydroxy-3-methylbut-2-en-1-yl diphosphate synthase IspG/GcpE	0	0	0	0	0	0	0	0	0	0	0	0	0	0	0	0	0	0	0	0	0
COG0822	NifU homolog involved in Fe-S cluster formation	1	1	1	1	1	1	1	1	1	1	1	1	1	1	1	1	1	1	1	1	1
COG0823	Periplasmic component of the Tol biopolymer transport system	0	0	0	0	0	0	0	0	0	0	0	0	0	0	0	0	0	0	0	0	0
COG0824	Acyl-CoA thioesterase FadM	1	1	1	1	1	1	1	1	1	1	1	1	1	1	1	1	0	1	1	1	1
COG0825	Acetyl-CoA carboxylase alpha subunit	1	1	1	1	1	1	1	1	1	1	1	1	1	1	1	1	1	1	1	1	1
COG0826	Collagenase-like protease, PrtC family	2	2	2	2	2	2	2	2	2	2	2	2	2	2	2	2	2	2	2	2	2
COG0827	Adenine-specific DNA methylase	1	1	1	1	1	1	1	1	1	1	1	1	1	1	1	1	1	1	1	1	1
COG0828	Ribosomal protein S21	0	0	0	0	0	0	0	0	0	0	0	0	0	0	0	0	0	0	0	0	0
COG0829	Urease accessory protein UreH	0	0	0	0	0	0	0	0	0	0	0	0	1	0	0	0	0	0	0	0	0
COG0830	Urease accessory protein UreF	0	0	0	0	0	0	0	0	0	0	0	0	1	0	0	0	0	0	0	0	0
COG0831	Urease gamma subunit	0	0	0	0	0	0	0	0	0	0	0	0	1	0	0	0	0	0	0	0	0
COG0832	Urease beta subunit	0	0	0	0	0	0	0	0	0	0	0	0	1	0	0	0	0	0	0	0	0
COG0833	Amino acid permease	0	0	0	0	0	0	0	0	0	0	0	0	0	0	0	0	0	0	0	0	0
COG0834	ABC-type amino acid transport/signal transduction system, periplasmic component/domain	3	3	3	3	3	3	3	3	3	3	3	3	3	4	3	3	2	4	3	5	4
COG0835	Chemotaxis signal transduction protein	0	0	0	0	0	0	0	0	0	0	0	0	0	0	0	0	0	2	0	2	2
COG0836	Mannose-1-phosphate guanylyltransferase	0	0	0	0	0	0	0	0	0	0	0	0	0	0	0	0	0	0	0	0	0
COG0837	Glucokinase	0	0	0	0	0	0	0	0	0	0	0	0	0	0	0	0	0	0	0	0	0
COG0838	NADH:ubiquinone oxidoreductase subunit 3 (chain A)	0	0	0	0	0	0	0	0	0	0	0	0	0	0	0	0	0	0	0	0	0
COG0839	NADH:ubiquinone oxidoreductase subunit 6 (chain J)	0	0	0	0	0	0	0	0	0	0	0	0	0	0	0	0	0	0	0	0	0
COG0840	Methyl-accepting chemotaxis protein	0	0	0	0	0	0	0	0	0	0	0	0	0	0	0	0	0	2	0	2	2
COG0841	Multidrug efflux pump subunit AcrB	0	0	0	0	0	0	0	0	0	0	0	0	0	0	0	0	0	0	0	0	0
COG0842	ABC-type multidrug transport system, permease component	0	0	0	0	0	0	0	0	0	0	0	0	0	0	0	0	0	1	1	0	1
COG0843	Heme/copper-type cytochrome/quinol oxidase, subunit 1	0	0	0	0	0	0	0	0	0	0	0	0	0	0	0	0	0	0	0	0	0
COG0845	Multidrug efflux pump subunit AcrA (membrane-fusion protein)	0	0	0	0	0	0	0	0	0	0	0	0	0	0	0	0	2	0	0	0	0
COG0846	NAD-dependent protein deacetylase, SIR2 family	1	1	1	1	1	1	1	0	1	1	1	1	1	1	1	1	1	1	1	1	1
COG0847	DNA polymerase III, epsilon subunit or related 3'-5' exonuclease	1	1	1	1	1	1	1	1	1	1	1	1	1	1	1	1	0	1	1	0	0
COG0848	Biopolymer transport protein ExbD	0	0	0	0	0	0	0	0	0	0	0	0	0	0	0	0	0	0	0	0	0
COG0849	Cell division ATPase FtsA	1	1	1	1	1	1	1	1	1	1	1	1	1	1	1	1	1	1	1	1	1
COG0850	Septum formation inhibitor MinC	0	0	0	0	0	0	0	0	0	0	0	0	0	0	0	0	0	0	0	0	0
COG0851	Septum formation topological specificity factor MinE	0	0	0	0	0	0	0	0	0	0	0	0	0	0	0	0	0	0	0	0	0
COG0852	NADH:ubiquinone oxidoreductase 27 kD subunit (chain C)	0	0	0	0	0	0	0	0	0	0	0	0	0	0	0	0	0	0	0	0	0
COG0853	Aspartate 1-decarboxylase	0	0	0	0	0	0	0	0	0	0	0	0	0	0	0	0	0	0	0	0	0
COG0854	Pyridoxine 5'-phosphate synthase PdxJ	0	0	0	0	0	0	0	0	0	0	0	0	0	0	0	0	0	0	0	0	0
COG0855	Polyphosphate kinase	0	0	0	0	0	0	0	0	0	0	0	0	0	0	0	0	0	0	0	0	0
COG0856	Orotate phosphoribosyltransferase homolog	0	0	0	0	0	0	0	0	0	0	0	0	0	0	0	0	0	0	0	0	0
COG0857	BioD-like N-terminal domain of phosphotransacetylase	0	0	0	0	0	0	0	0	0	0	0	0	0	0	0	0	0	0	0	0	0
COG0858	Ribosome-binding factor A	1	1	1	1	1	1	1	1	1	1	1	1	1	1	1	1	1	1	1	1	1
COG0859	ADP-heptose:LPS heptosyltransferase	0	0	0	0	0	0	0	0	0	0	0	0	0	0	0	0	0	0	0	0	0
COG0860	N-acetylmuramoyl-L-alanine amidase	0	0	0	0	0	0	0	0	0	0	1	1	1	1	1	1	0	0	1	1	1
COG0861	Membrane protein TerC, possibly involved in tellurium resistance	0	0	0	0	0	0	0	0	0	0	0	0	0	0	0	0	0	0	0	0	0
COG0863	DNA modification methylase	1	1	0	0	0	0	0	0	0	0	0	0	0	1	1	1	0	0	0	0	1
COG0864	Metal-responsive transcriptional regulator, contains CopG/Arc/MetJ DNA-binding domain	0	0	0	0	0	0	0	0	0	0	0	0	0	0	0	0	0	0	0	0	0
COG1001	Adenine deaminase	1	1	1	1	1	1	1	1	1	1	1	1	1	1	1	1	1	0	1	0	0
COG1002	Type II restriction/modification system, DNA methylase subunit YeeA	0	0	0	0	0	0	0	0	0	0	0	0	0	1	0	0	0	0	0	0	0
COG1003	Glycine cleavage system protein P (pyridoxal-binding), C-terminal domain	0	0	0	0	0	0	0	0	0	0	0	0	0	0	0	0	0	0	0	0	0
COG1004	UDP-glucose 6-dehydrogenase	2	2	3	1	2	3	3	2	1	3	1	0	0	0	2	3	0	0	0	1	1
COG1005	NADH:ubiquinone oxidoreductase subunit 1 (chain H)	0	0	0	0	0	0	0	0	0	0	0	0	0	0	0	0	0	0	0	0	0
COG1006	Multisubunit Na+/H+ antiporter, MnhC subunit	0	0	0	0	0	0	0	0	0	0	0	0	0	0	0	0	0	0	0	0	0
COG1007	NADH:ubiquinone oxidoreductase subunit 2 (chain N)	0	0	0	0	0	0	0	0	0	0	0	0	0	0	0	0	0	0	0	0	0
COG1008	NADH:ubiquinone oxidoreductase subunit 4 (chain M)	0	0	0	0	0	0	0	0	0	0	0	0	0	0	0	0	0	0	0	0	0
COG1009	NADH:ubiquinone oxidoreductase subunit 5 (chain L)/Multisubunit Na+/H+ antiporter, MnhA subunit	0	0	0	0	0	0	0	0	0	0	0	0	0	0	0	0	0	0	0	0	0
COG1010	Precorrin-3B methylase	0	0	0	0	0	0	0	0	0	0	0	0	0	0	0	0	0	0	0	0	0
COG1011	FMN phosphatase YigB, HAD superfamily	2	2	2	2	2	2	2	2	2	2	2	2	3	2	2	2	2	2	2	2	2
COG1012	Acyl-CoA reductase or other NAD-dependent aldehyde dehydrogenase	1	1	1	1	1	1	1	1	1	1	0	0	0	0	1	1	3	1	1	1	1
COG1013	Pyruvate:ferredoxin oxidoreductase or related 2-oxoacid:ferredoxin oxidoreductase, beta subunit	0	0	0	0	0	0	0	0	0	0	0	0	0	0	0	0	0	0	0	0	0
COG1014	Pyruvate:ferredoxin oxidoreductase or related 2-oxoacid:ferredoxin oxidoreductase, gamma subunit	0	0	0	0	0	0	0	0	0	0	0	0	0	0	0	0	0	0	0	0	0
COG1015	Phosphopentomutase	1	1	1	1	1	1	1	1	1	1	1	1	1	1	1	1	1	2	1	1	1
COG1017	Hemoglobin-like flavoprotein	0	0	0	0	0	0	0	0	0	0	0	0	0	0	0	0	0	0	0	0	0
COG1018	Ferredoxin-NADP reductase	0	0	0	0	0	0	0	0	0	0	0	0	0	0	0	0	0	0	0	0	0
COG1019	Phosphopantetheine adenylyltransferase	0	0	0	0	0	0	0	0	0	0	0	0	0	0	0	0	0	0	0	0	0
COG1020	Non-ribosomal peptide synthetase component F	0	0	0	0	0	0	0	0	0	0	0	0	0	0	0	0	0	0	0	0	0
COG1021	Non-ribosomal peptide synthetase component E (peptide arylation enzyme)	0	0	0	0	0	0	0	0	0	0	0	0	0	0	0	0	0	0	0	0	0
COG1022	Long-chain acyl-CoA synthetase (AMP-forming)	0	0	0	0	0	0	0	0	0	0	0	0	0	0	0	0	0	0	0	0	0
COG1023	6-phosphogluconate dehydrogenase (decarboxylating)	0	0	0	0	0	0	0	0	0	0	1	0	1	1	0	0	1	1	0	1	1
COG1024	Enoyl-CoA hydratase/carnithine racemase	0	0	0	0	0	0	0	0	0	0	0	0	0	0	0	0	0	0	0	0	0
COG1025	Secreted/periplasmic Zn-dependent peptidases, insulinase-like	0	0	0	0	0	0	0	0	0	0	0	0	0	0	0	0	0	0	0	0	0
COG1026	Zn-dependent peptidase, M16 (insulinase) family	0	0	0	0	0	0	0	0	0	0	0	0	0	0	0	0	0	0	0	0	0
COG1027	Aspartate ammonia-lyase	0	0	0	0	0	0	0	0	0	0	0	0	0	0	0	0	0	0	0	1	1
COG1028	NAD(P)-dependent dehydrogenase, short-chain alcohol dehydrogenase family	5	5	5	5	5	5	5	5	5	5	6	5	6	6	5	5	7	7	8	7	10
COG1029	Formylmethanofuran dehydrogenase subunit B	0	0	0	0	0	0	0	0	0	0	0	0	0	0	0	0	0	0	0	0	0
COG1030	Membrane-bound serine protease (ClpP class)	0	0	0	0	0	0	0	0	0	0	0	0	0	0	0	0	0	0	0	0	0
COG1031	Radical SAM superfamily enzyme with C-terminal helix-hairpin-helix motif	0	0	0	0	0	0	0	0	0	0	0	0	0	0	0	0	0	0	0	0	0
COG1032	Radical SAM superfamily enzyme YgiQ, UPF0313 family	0	0	0	0	0	0	0	0	0	0	0	0	0	0	0	0	0	0	0	0	0
COG1033	Predicted exporter protein, RND superfamily	0	0	0	0	0	0	0	0	0	0	0	0	0	0	0	0	0	0	0	0	0
COG1034	NADH dehydrogenase/NADH:ubiquinone oxidoreductase 75 kD subunit (chain G)	0	0	0	0	0	0	0	0	0	0	0	0	0	0	0	0	0	0	0	0	0
COG1035	Coenzyme F420-reducing hydrogenase, beta subunit	0	0	0	0	0	0	0	0	0	0	0	0	0	0	0	0	0	0	0	0	0
COG1036	Archaeal flavoprotein	0	0	0	0	0	0	0	0	0	0	0	0	0	0	0	0	0	0	0	0	0
COG1038	Pyruvate carboxylase	1	1	1	1	1	1	1	1	1	1	1	1	1	1	1	1	1	1	1	1	1
COG1039	Ribonuclease HIII	1	1	1	1	1	1	1	1	1	1	1	1	1	1	1	1	1	1	1	1	1
COG1040	Predicted amidophosphoribosyltransferases	1	1	1	1	1	1	1	1	1	1	1	1	1	1	1	1	1	1	1	0	1
COG1041	tRNA G10 N-methylase Trm11	0	0	0	0	0	0	0	0	0	0	0	0	0	0	0	0	0	0	0	0	0
COG1042	Acyl-CoA synthetase (NDP forming)	0	0	0	0	0	0	0	0	0	0	0	0	0	0	0	0	0	0	0	0	0
COG1043	Acyl-[acyl carrier protein]--UDP-N-acetylglucosamine O-acyltransferase	0	0	0	0	0	0	0	0	0	0	0	0	0	0	0	0	0	0	0	0	0
COG1044	UDP-3-O-[3-hydroxymyristoyl] glucosamine N-acyltransferase	0	0	0	0	0	0	0	0	0	0	0	0	0	0	0	0	0	0	0	0	0
COG1045	Serine acetyltransferase	1	1	1	1	1	1	1	1	1	1	1	1	1	1	1	2	1	2	1	1	1
COG1047	FKBP-type peptidyl-prolyl cis-trans isomerase 2	0	0	0	0	0	0	0	0	0	0	0	0	0	0	0	0	0	0	0	0	0
COG1048	Aconitase A	0	0	0	0	0	0	0	0	0	0	0	0	0	0	0	0	0	1	0	1	1
COG1049	Aconitase B	0	0	0	0	0	0	0	0	0	0	0	0	0	0	0	0	0	0	0	0	0
COG1051	ADP-ribose pyrophosphatase YjhB, NUDIX family	3	3	3	3	3	3	3	3	3	3	2	3	2	3	3	3	3	4	2	4	3
COG1052	Lactate dehydrogenase or related 2-hydroxyacid dehydrogenase	0	0	0	0	0	0	0	0	0	0	2	1	2	1	0	0	1	2	0	3	3
COG1053	Succinate dehydrogenase/fumarate reductase, flavoprotein subunit	1	1	1	1	1	1	1	1	1	1	1	1	1	1	1	1	1	2	1	3	3
COG1054	Predicted sulfurtransferase	1	1	1	1	1	1	1	1	1	1	1	1	1	1	1	1	1	1	1	1	1
COG1055	Na+/H+ antiporter NhaD or related arsenite permease	0	0	0	0	0	0	0	0	0	0	0	0	0	0	0	0	0	1	0	1	1
COG1056	Nicotinamide mononucleotide adenylyltransferase	0	0	0	0	0	0	0	0	0	0	0	0	0	0	0	0	0	0	0	0	0
COG1057	Nicotinic acid mononucleotide adenylyltransferase	1	1	1	1	1	1	1	1	1	1	1	1	1	1	1	1	1	1	1	1	1
COG1058	Predicted nucleotide-utilizing enzyme related to molybdopterin-biosynthesis enzyme MoeA	1	1	1	1	1	1	1	1	1	1	1	1	1	1	1	1	1	1	1	1	1
COG1059	Thermostable 8-oxoguanine DNA glycosylase	0	0	0	0	0	0	0	0	0	0	0	0	0	0	0	0	0	0	0	0	0
COG1060	2-iminoacetate synthase ThiH (tyrosine cleavage enzyme, thamine biosynthesis)	0	0	0	0	0	0	0	0	0	0	0	0	0	0	0	0	0	0	0	0	0
COG1061	Superfamily II DNA or RNA helicase	0	0	0	1	1	0	0	0	1	0	0	0	0	1	1	1	0	0	1	1	0
COG1062	Zn-dependent alcohol dehydrogenase	0	0	0	0	0	0	0	0	0	0	0	0	0	0	0	0	0	0	0	0	0
COG1063	Threonine dehydrogenase or related Zn-dependent dehydrogenase	2	2	2	2	1	2	2	2	2	2	2	1	2	0	2	2	0	3	2	5	4
COG1064	D-arabinose 1-dehydrogenase, Zn-dependent alcohol dehydrogenase family	0	0	0	0	0	0	0	0	0	0	0	0	0	0	0	0	1	0	0	1	1
COG1066	Predicted ATP-dependent serine protease	1	1	1	1	1	1	1	1	1	1	1	1	1	1	1	1	1	1	1	1	1
COG1067	Predicted ATP-dependent protease	0	0	0	0	0	0	0	0	0	0	0	0	0	0	0	0	0	0	0	0	0
COG1069	Ribulose kinase	0	0	0	0	0	0	0	0	0	0	0	0	0	0	0	0	0	0	0	0	0
COG1070	Sugar (pentulose or hexulose) kinase	1	1	2	2	2	2	1	2	2	2	3	3	3	2	2	2	1	3	2	5	5
COG1071	TPP-dependent pyruvate or acetoin dehydrogenase subunit alpha	1	1	1	1	1	1	0	1	1	1	1	1	1	1	1	1	2	2	1	2	1
COG1072	Panthothenate kinase	1	1	1	1	1	1	1	1	1	1	1	1	1	1	1	1	1	1	1	1	1
COG1073	Fermentation-respiration switch protein FrsA, has esterase activity, DUF1100 family	3	3	3	3	3	3	3	2	3	3	3	3	4	3	3	3	2	1	3	4	3
COG1074	ATP-dependent exoDNAse (exonuclease V) beta subunit (contains helicase and exonuclease domains)	1	1	1	1	1	1	1	1	1	1	1	1	1	1	1	1	1	1	1	1	1
COG1075	Triacylglycerol esterase/lipase EstA, alpha/beta hydrolase fold	0	0	0	0	0	0	0	0	0	0	0	0	0	0	0	0	0	0	0	0	0
COG1076	DnaJ-domain-containing proteins 1	0	0	0	0	0	0	0	0	0	0	0	0	0	0	0	0	0	0	0	0	0
COG1077	Actin-like ATPase involved in cell morphogenesis	0	0	0	0	0	0	0	0	0	0	0	0	0	0	0	0	0	0	0	0	0
COG1078	HD superfamily phosphohydrolase	1	1	1	1	1	1	1	1	1	1	1	1	1	1	1	1	1	1	1	1	1
COG1079	ABC-type uncharacterized transport system, permease component	1	1	1	1	1	1	1	1	1	1	1	1	1	1	1	1	1	1	1	1	1
COG1080	Phosphoenolpyruvate-protein kinase (PTS system EI component in bacteria)	1	1	1	1	1	1	1	1	1	1	1	1	1	1	1	1	1	1	1	1	1
COG1082	Sugar phosphate isomerase/epimerase	0	0	0	0	0	0	0	0	0	0	3	2	3	1	1	1	1	3	2	5	5
COG1083	CMP-N-acetylneuraminic acid synthetase	0	0	0	0	0	0	0	0	0	0	0	0	0	0	0	0	0	0	0	0	0
COG1084	GTP-binding protein, GTP1/Obg family	0	0	0	0	0	0	0	0	0	0	0	0	0	0	0	0	0	0	0	0	0
COG1085	Galactose-1-phosphate uridylyltransferase	0	0	0	0	0	0	0	0	0	0	0	0	0	0	0	0	0	0	0	0	0
COG1086	NDP-sugar epimerase, includes UDP-GlcNAc-inverting 4,6-dehydratase FlaA1 and capsular polysaccharide biosynthesis protein EpsC	3	3	3	3	1	3	3	3	3	3	1	2	0	0	2	3	0	0	2	0	0
COG1087	UDP-glucose 4-epimerase	2	2	2	2	2	2	2	2	2	2	2	2	2	2	2	2	0	1	2	1	1
COG1088	dTDP-D-glucose 4,6-dehydratase	1	1	1	1	1	1	1	1	1	1	1	1	1	1	1	1	1	1	1	1	1
COG1089	GDP-D-mannose dehydratase	0	0	0	0	0	0	0	0	0	0	0	0	0	0	0	0	0	0	0	0	0
COG1090	NAD dependent epimerase/dehydratase family enzyme	0	0	0	0	0	0	0	0	0	0	0	0	0	0	0	0	0	0	0	0	0
COG1091	dTDP-4-dehydrorhamnose reductase	1	1	1	1	1	1	1	1	1	1	1	1	1	1	1	1	1	0	1	1	0
COG1092	23S rRNA G2069 N7-methylase RlmK or C1962 C5-methylase RlmI	1	1	1	1	1	1	1	1	1	1	1	1	1	1	1	1	1	1	1	1	1
COG1093	Translation initiation factor 2, alpha subunit (eIF-2alpha)	0	0	0	0	0	0	0	0	0	0	0	0	0	0	0	0	0	0	0	0	0
COG1094	rRNA processing protein Krr1/Pno1, contains KH domain	0	0	0	0	0	0	0	0	0	0	0	0	0	0	0	0	0	0	0	0	0
COG1095	DNA-directed RNA polymerase, subunit E'/Rpb7	0	0	0	0	0	0	0	0	0	0	0	0	0	0	0	0	0	0	0	0	0
COG1096	Exosome complex RNA-binding protein Csl4, contains S1 and Zn-ribbon domains	0	0	0	0	0	0	0	0	0	0	0	0	0	0	0	0	0	0	0	0	0
COG1097	Exosome complex RNA-binding protein Rrp4, contains S1 and KH domains	0	0	0	0	0	0	0	0	0	0	0	0	0	0	0	0	0	0	0	0	0
COG1098	Predicted RNA-binding protein, contains ribosomal protein S1 (RPS1) domain	2	2	2	2	2	2	2	2	2	2	2	2	2	2	2	2	2	2	2	2	2
COG1099	Predicted metal-dependent hydrolase, TIM-barrel fold	0	0	0	0	0	0	0	0	0	0	0	0	0	0	0	0	0	0	0	0	0
COG1100	GTPase SAR1 family domain	0	0	0	0	0	0	0	0	0	0	0	0	0	0	0	0	0	0	0	0	0
COG1101	ABC-type uncharacterized transport system, ATPase component	2	2	2	2	2	2	2	2	2	2	2	2	2	2	2	2	1	2	2	2	2
COG1102	Cytidylate kinase	0	0	0	0	0	0	0	0	0	0	0	0	0	0	0	0	0	0	0	0	0
COG1103	Archaeal Cys-tRNA synthase (O-phospho-L-seryl-tRNA:Cys-tRNA synthase)	0	0	0	0	0	0	0	0	0	0	0	0	0	0	0	0	0	0	0	0	0
COG1104	Cysteine sulfinate desulfinase/cysteine desulfurase or related enzyme	2	2	2	2	2	2	2	2	2	2	2	2	2	2	2	2	2	2	3	2	2
COG1105	Fructose-1-phosphate kinase or kinase (PfkB)	3	3	3	2	3	3	3	3	2	3	2	3	3	2	1	1	3	2	2	2	2
COG1106	ATPase/GTPase, AAA15 family	0	0	0	0	0	0	0	0	0	0	0	0	0	0	0	0	1	0	0	0	0
COG1107	Archaea-specific RecJ-like exonuclease, contains DnaJ-type Zn finger domain	0	0	0	0	0	0	0	0	0	0	0	0	0	0	0	0	0	0	0	0	0
COG1108	ABC-type Mn2+/Zn2+ transport system, permease component	2	2	2	2	2	2	2	2	2	2	2	2	2	2	2	2	2	1	2	1	1
COG1109	Phosphomannomutase	3	3	3	3	3	3	3	3	3	3	3	3	3	2	3	3	3	4	3	3	3
COG1110	Reverse gyrase	0	0	0	0	0	0	0	0	0	0	0	0	0	0	0	0	0	0	0	0	0
COG1111	ERCC4-related helicase	0	0	0	0	0	0	0	0	0	0	0	0	0	0	0	0	0	0	0	0	0
COG1112	Superfamily I DNA and/or RNA helicase	1	1	1	0	1	1	0	1	0	1	0	0	0	0	1	1	0	0	0	0	0
COG1113	L-asparagine transporter and related permeases	4	4	4	4	4	4	4	4	4	4	3	4	4	3	3	3	1	1	4	1	1
COG1114	Branched-chain amino acid permeases	2	2	1	2	1	1	2	1	2	1	2	2	2	1	1	1	1	1	3	1	1
COG1115	Na+/alanine symporter	0	0	0	0	0	0	0	0	0	0	0	0	0	0	0	0	0	0	0	0	0
COG1116	ABC-type nitrate/sulfonate/bicarbonate transport system, ATPase component	0	0	0	0	0	0	0	0	0	0	1	1	1	1	0	0	1	1	1	1	1
COG1117	ABC-type phosphate transport system, ATPase component	2	2	2	2	2	2	2	2	2	2	2	2	2	2	2	2	2	2	2	2	2
COG1118	ABC-type sulfate/molybdate transport systems, ATPase component	0	0	0	0	0	0	0	0	0	0	0	0	0	0	0	0	1	0	0	0	0
COG1119	ABC-type molybdenum transport system, ATPase component/photorepair protein PhrA	0	0	0	0	0	0	0	0	0	0	0	0	0	0	0	0	0	1	0	1	1
COG1120	ABC-type cobalamin/Fe3+-siderophores transport system, ATPase component	1	1	1	1	1	1	1	1	1	1	1	1	1	1	1	1	2	2	1	2	3
COG1121	ABC-type Mn2+/Zn2+ transport system, ATPase component	2	2	2	2	2	2	2	2	2	2	2	2	2	2	2	2	3	2	2	2	2
COG1122	Energy-coupling factor transporter ATP-binding protein EcfA2	2	2	2	2	2	2	2	2	2	2	2	3	2	2	2	2	4	3	3	2	3
COG1123	ABC-type glutathione transport system ATPase component, contains duplicated ATPase domain	0	0	0	0	0	0	0	0	0	0	0	0	0	0	0	0	1	1	0	3	2
COG1124	ABC-type dipeptide/oligopeptide/nickel transport system, ATPase component	0	0	0	0	0	0	0	0	0	0	0	0	1	0	0	0	0	0	0	0	0
COG1125	ABC-type proline/glycine betaine transport system, ATPase component	1	1	1	1	1	1	1	1	1	1	2	2	2	2	1	1	2	2	2	2	2
COG1126	ABC-type polar amino acid transport system, ATPase component	5	5	5	5	5	5	5	5	5	5	4	3	4	5	5	5	5	6	6	8	6
COG1127	ABC-type transporter Mla maintaining outer membrane lipid asymmetry, ATPase component MlaF	0	0	0	0	0	0	0	0	0	0	0	0	0	0	0	0	0	0	0	0	0
COG1129	ABC-type sugar transport system, ATPase component	0	0	0	0	0	0	0	0	0	0	1	1	1	0	1	1	0	1	0	1	1
COG1131	ABC-type multidrug transport system, ATPase component	4	4	4	4	5	4	4	4	4	4	9	7	8	4	5	5	5	14	10	12	13
COG1132	ABC-type multidrug transport system, ATPase and permease component	13	13	13	13	14	13	13	13	13	13	13	13	13	15	15	15	18	25	18	22	25
COG1133	ABC-type long-chain fatty acid transport system, fused permease and ATPase components	0	0	0	0	0	0	0	0	0	0	0	0	0	0	0	0	0	0	0	0	0
COG1134	ABC-type polysaccharide/polyol phosphate transport system, ATPase component	1	1	1	1	1	1	1	1	1	1	1	1	1	2	2	2	1	1	1	1	1
COG1135	ABC-type methionine transport system, ATPase component	2	2	2	2	2	2	2	2	2	2	2	3	2	2	2	2	2	2	2	3	3
COG1136	ABC-type lipoprotein export system, ATPase component	9	9	8	9	9	8	7	9	9	8	8	10	9	7	10	10	9	10	11	15	13
COG1137	ABC-type lipopolysaccharide export system, ATPase component	0	0	0	0	0	0	0	0	0	0	0	0	0	0	0	0	0	0	0	0	0
COG1138	Cytochrome c biogenesis factor	0	0	0	0	0	0	0	0	0	0	0	0	0	0	0	0	0	0	0	0	0
COG1139	L-lactate utilization protein LutB, contains a ferredoxin-type domain	0	0	0	0	0	0	0	0	0	0	0	0	0	0	0	0	1	0	0	0	0
COG1140	Nitrate reductase beta subunit	0	0	0	0	0	0	0	0	0	0	0	0	0	0	0	0	0	0	0	0	0
COG1141	Ferredoxin	1	1	1	1	1	1	1	1	1	1	1	1	1	1	1	1	1	1	1	1	1
COG1142	Fe-S-cluster-containing hydrogenase component 2	0	0	0	0	0	0	0	0	0	0	0	0	0	0	0	0	0	0	0	0	0
COG1143	Formate hydrogenlyase subunit 6/NADH:ubiquinone oxidoreductase 23 kD subunit (chain I)	0	0	0	0	0	0	0	0	0	0	0	0	0	0	0	0	0	0	0	0	0
COG1144	Pyruvate:ferredoxin oxidoreductase or related 2-oxoacid:ferredoxin oxidoreductase, delta subunit	0	0	0	0	0	0	0	0	0	0	0	0	0	0	0	0	0	0	0	0	0
COG1145	Ferredoxin	0	0	0	0	0	0	0	0	0	0	0	0	0	0	0	0	0	0	0	0	0
COG1146	NAD-dependent dihydropyrimidine dehydrogenase, PreA subunit	0	0	0	0	0	0	0	0	0	0	0	0	0	0	0	0	0	0	0	0	0
COG1148	Heterodisulfide reductase, subunit A (polyferredoxin)	0	0	0	0	0	0	0	0	0	0	0	0	0	0	0	0	0	0	0	0	0
COG1149	MinD superfamily P-loop ATPase, contains an inserted ferredoxin domain	0	0	0	0	0	0	0	0	0	0	0	0	0	0	0	0	0	0	0	0	0
COG1150	Heterodisulfide reductase, subunit C	0	0	0	0	0	0	0	0	0	0	0	0	0	0	0	0	0	0	0	0	0
COG1151	Hydroxylamine reductase (hybrid-cluster protein)	0	0	0	0	0	0	0	0	0	0	0	0	0	0	0	0	0	0	0	0	0
COG1152	CO dehydrogenase/acetyl-CoA synthase alpha subunit	0	0	0	0	0	0	0	0	0	0	0	0	0	0	0	0	0	0	0	0	0
COG1153	Formylmethanofuran dehydrogenase subunit D	0	0	0	0	0	0	0	0	0	0	0	0	0	0	0	0	0	0	0	0	0
COG1154	Deoxyxylulose-5-phosphate synthase	1	1	1	1	1	1	1	1	1	1	1	1	1	0	0	0	0	1	1	1	1
COG1155	Archaeal/vacuolar-type H+-ATPase catalytic subunit A/Vma1	1	1	1	1	1	1	1	1	1	1	1	1	1	1	1	1	1	2	1	2	2
COG1156	Archaeal/vacuolar-type H+-ATPase subunit B/Vma2	1	1	1	1	1	1	1	1	1	1	1	1	1	1	1	1	1	2	1	2	2
COG1157	Flagellar biosynthesis/type III secretory pathway ATPase	0	0	0	0	0	0	0	0	0	0	0	0	0	0	0	0	0	1	0	1	1
COG1158	Transcription termination factor Rho	1	1	1	1	1	1	1	1	1	1	1	1	1	1	1	1	1	1	1	1	1
COG1159	GTPase Era, involved in 16S rRNA processing	1	1	1	1	1	1	1	1	1	1	1	1	1	1	1	1	1	1	1	1	1
COG1160	Predicted GTPases	1	1	1	1	1	1	1	1	1	1	1	1	1	1	1	1	1	1	1	1	1
COG1161	Ribosome biogenesis GTPase A	2	2	2	2	2	2	2	2	2	2	2	2	2	2	2	2	2	2	2	2	2
COG1162	Putative ribosome biogenesis GTPase RsgA	1	1	1	1	1	1	1	1	1	1	1	1	1	1	1	1	1	3	1	2	2
COG1163	Ribosome-interacting GTPase 1	0	0	0	0	0	0	0	0	0	0	0	0	0	0	0	0	0	0	0	0	0
COG1164	Oligoendopeptidase F	2	2	2	2	2	2	2	2	2	2	2	2	2	2	2	2	2	3	2	3	3
COG1165	2-succinyl-5-enolpyruvyl-6-hydroxy-3-cyclohexene-1-carboxylate synthase	1	1	1	1	1	1	1	1	1	1	0	0	0	1	1	1	1	1	1	1	1
COG1166	Arginine decarboxylase (spermidine biosynthesis)	0	0	0	0	0	0	0	0	0	0	0	0	0	0	0	0	0	0	0	0	0
COG1167	DNA-binding transcriptional regulator, MocR family, contains an aminotransferase domain	2	2	2	2	2	2	1	2	2	2	2	1	2	1	2	2	2	1	1	2	2
COG1168	Bifunctional PLP-dependent enzyme with beta-cystathionase and maltose regulon repressor activities	1	1	1	1	1	1	1	1	1	1	1	2	1	2	1	1	2	2	2	2	3
COG1169	Isochorismate synthase EntC	1	1	1	1	1	1	1	1	1	1	0	0	0	1	1	1	1	1	1	1	1
COG1171	Threonine dehydratase	0	0	0	0	0	0	0	0	0	0	0	0	0	0	1	1	1	2	0	2	2
COG1172	Ribose/xylose/arabinose/galactoside ABC-type transport system, permease component	0	0	0	0	0	0	0	0	0	0	0	0	0	0	1	1	0	0	0	0	0
COG1173	ABC-type dipeptide/oligopeptide/nickel transport system, permease component	2	2	2	2	2	2	2	2	2	2	2	3	4	2	3	3	2	4	2	4	4
COG1174	ABC-type proline/glycine betaine transport system, permease component	0	0	0	0	0	0	0	0	0	0	2	2	2	2	0	0	2	2	2	2	2
COG1175	ABC-type sugar transport system, permease component	4	4	4	4	4	4	4	4	4	4	6	6	9	7	6	6	3	13	4	11	15
COG1176	ABC-type spermidine/putrescine transport system, permease component I	1	1	1	1	1	1	1	1	1	1	1	1	1	1	2	2	2	1	1	2	1
COG1177	ABC-type spermidine/putrescine transport system, permease component II	1	1	1	1	1	1	1	1	1	1	1	1	1	1	2	2	2	1	1	2	1
COG1178	ABC-type Fe3+ transport system, permease component	0	0	0	0	0	0	0	0	0	0	0	0	0	0	0	0	0	0	0	0	0
COG1179	tRNA A37 threonylcarbamoyladenosine dehydratase	0	0	0	0	0	0	0	0	0	0	0	0	0	0	0	0	0	0	0	0	0
COG1180	Pyruvate-formate lyase-activating enzyme	1	1	1	1	1	1	1	1	1	1	1	1	1	1	1	1	1	1	1	1	2
COG1181	D-alanine-D-alanine ligase and related ATP-grasp enzymes	1	1	1	1	1	1	1	1	1	1	1	1	1	1	1	1	1	2	1	2	2
COG1182	FMN-dependent NADH-azoreductase	1	1	1	1	1	1	1	1	1	1	1	1	1	1	1	1	1	1	1	1	1
COG1183	Phosphatidylserine synthase	0	0	0	0	0	0	0	0	0	0	0	0	0	0	0	0	0	0	0	0	0
COG1184	Translation initiation factor 2B subunit, eIF-2B alpha/beta/delta family	0	0	0	0	0	0	0	0	0	0	0	0	0	0	0	0	0	0	0	0	0
COG1185	Polyribonucleotide nucleotidyltransferase (polynucleotide phosphorylase)	1	1	1	1	1	1	1	1	1	1	1	1	1	1	1	1	1	1	1	1	1
COG1186	Protein chain release factor B	1	1	1	1	1	1	1	1	1	1	1	1	1	1	1	1	1	1	1	1	1
COG1187	16S rRNA U516 pseudouridylate synthase RsuA and related 23S rRNA U2605, pseudouridylate synthases	3	3	3	3	3	3	3	3	3	3	3	3	3	3	3	3	3	3	3	3	3
COG1188	Ribosomal 50S subunit-recycling heat shock protein, contains S4 domain	1	1	1	1	1	1	1	1	1	1	1	1	1	1	1	1	1	1	1	1	1
COG1189	Predicted rRNA methylase YqxC, contains S4 and FtsJ domains	1	1	1	1	1	1	1	1	1	1	1	1	1	1	1	1	1	1	1	1	1
COG1190	Lysyl-tRNA synthetase (class II)	1	1	1	1	1	1	1	1	1	1	1	1	1	1	1	1	1	1	1	1	1
COG1191	DNA-directed RNA polymerase specialized sigma subunit	0	0	0	0	0	0	0	0	0	0	0	0	0	0	0	0	0	1	0	1	1
COG1192	Cellulose biosynthesis protein BcsQ	4	3	5	3	1	4	3	2	6	4	3	2	3	1	1	2	2	3	1	3	4
COG1193	dsDNA-specific endonuclease/ATPase MutS2	1	1	1	1	1	1	1	1	1	1	1	1	1	2	2	2	2	2	2	2	2
COG1194	Adenine-specific DNA glycosylase, acts on AG and A-oxoG pairs	1	1	1	1	1	1	1	1	1	1	1	1	1	1	1	1	1	1	1	1	1
COG1195	Recombinational DNA repair ATPase RecF	1	1	1	1	1	1	0	1	1	1	1	1	1	1	1	1	1	1	1	1	1
COG1196	Chromosome segregation ATPase	1	1	1	2	1	1	1	1	2	1	1	1	1	1	1	1	1	1	1	1	1
COG1197	Transcription-repair coupling factor (superfamily II helicase)	1	1	0	1	1	1	1	1	1	1	1	1	1	1	1	1	1	1	1	1	1
COG1198	Primosomal protein N' (replication factor Y) - superfamily II helicase	1	1	1	1	1	1	1	1	1	1	1	1	1	1	1	1	1	1	1	1	1
COG1199	Rad3-related DNA helicase	2	2	2	2	2	2	2	2	2	2	2	2	2	2	2	2	2	2	2	2	2
COG1200	RecG-like helicase	1	1	1	1	1	1	1	1	1	1	1	1	1	1	1	1	1	1	1	1	1
COG1201	Lhr-like helicase	0	0	0	0	0	0	0	0	0	0	0	0	0	0	0	0	0	0	0	0	0
COG1202	Superfamily II helicase, archaea-specific	0	0	0	0	0	0	0	0	0	0	0	0	0	0	0	0	0	0	0	0	0
COG1203	CRISPR/Cas system-associated endonuclease/helicase Cas3	0	0	0	0	0	0	0	0	0	0	0	0	0	0	0	0	0	0	0	0	0
COG1204	Replicative superfamily II helicase	0	0	0	0	0	0	0	0	0	0	0	0	0	0	0	0	0	0	0	0	1
COG1205	ATP-dependent helicase YprA, contains C-terminal metal-binding DUF1998 domain	0	0	0	0	0	0	0	0	0	0	0	0	0	0	0	0	0	0	0	0	0
COG1206	Folate-dependent tRNA-U54 methylase TrmFO/GidA	1	1	1	1	1	1	1	1	1	1	1	1	1	1	1	1	1	1	1	1	1
COG1207	Bifunctional protein GlmU, N-acetylglucosamine-1-phosphate-uridyltransferase/glucosamine-1-phosphate-acetyltransferase	1	1	1	1	1	1	1	1	1	1	1	1	1	1	1	1	1	1	1	1	1
COG1208	NDP-sugar pyrophosphorylase, includes eIF-2Bgamma, eIF-2Bepsilon, and LPS biosynthesis proteins	0	0	0	0	0	0	0	0	0	0	0	0	0	0	0	0	0	0	0	0	0
COG1209	dTDP-glucose pyrophosphorylase	1	1	1	1	1	1	1	1	1	1	1	1	1	1	1	1	1	0	1	1	0
COG1210	UTP-glucose-1-phosphate uridylyltransferase	2	2	2	2	2	2	2	2	2	2	2	2	2	2	2	2	1	2	2	2	2
COG1211	2-C-methyl-D-erythritol 4-phosphate cytidylyltransferase	1	1	1	1	1	1	1	1	1	1	1	1	1	1	1	1	0	0	1	0	0
COG1212	CMP-2-keto-3-deoxyoctulosonic acid synthetase	0	0	0	0	0	0	0	0	0	0	0	0	0	0	0	0	0	0	0	0	0
COG1213	Choline kinase	0	0	0	0	0	0	0	0	0	0	0	0	0	0	0	0	0	0	0	0	0
COG1214	tRNA A37 threonylcarbamoyladenosine modification protein TsaB	1	1	1	1	1	1	1	1	1	1	1	1	1	1	1	1	1	1	1	1	1
COG1215	Glycosyltransferase, catalytic subunit of cellulose synthase and poly-beta-1,6-N-acetylglucosamine synthase	2	2	2	2	2	2	2	2	2	2	2	1	1	2	2	3	2	2	2	2	3
COG1216	Glycosyltransferase, GT2 family	2	2	2	2	2	2	2	2	2	2	3	4	4	3	2	2	3	0	3	0	0
COG1217	Predicted membrane GTPase involved in stress response	1	1	1	1	1	1	1	1	1	1	1	1	1	1	1	1	1	1	1	1	1
COG1218	3'-Phosphoadenosine 5'-phosphosulfate (PAPS) 3'-phosphatase	0	0	0	0	0	0	0	0	0	0	0	0	0	0	0	0	0	0	0	0	0
COG1219	ATP-dependent protease Clp, ATPase subunit	1	1	1	1	1	1	1	1	1	1	1	1	1	1	1	1	1	1	1	1	1
COG1220	ATP-dependent protease HslVU (ClpYQ), ATPase subunit	1	1	1	1	1	1	1	1	1	1	1	1	1	1	1	1	1	1	1	1	1
COG1221	Transcriptional regulators containing an AAA-type ATPase domain and a DNA-binding domain	0	0	0	0	0	0	0	0	0	0	0	0	1	0	0	0	2	0	0	0	0
COG1222	ATP-dependent 26S proteasome regulatory subunit	0	0	0	0	0	0	0	0	0	0	0	0	0	0	0	0	0	0	0	0	0
COG1223	Predicted ATPase, AAA+ superfamily	0	0	0	0	0	0	0	0	0	0	0	0	0	0	0	0	0	0	0	0	0
COG1224	DNA helicase TIP49, TBP-interacting protein	0	0	0	0	0	0	0	0	0	0	0	0	0	0	0	0	0	0	0	0	0
COG1225	Peroxiredoxin	0	0	0	0	0	0	0	0	0	0	0	0	0	0	0	0	0	0	0	0	0
COG1226	Voltage-gated potassium channel Kch	0	0	0	0	0	0	0	0	0	0	0	0	0	0	0	0	0	0	0	0	0
COG1227	Inorganic pyrophosphatase/exopolyphosphatase	1	1	1	1	1	1	1	1	1	1	1	1	1	1	1	1	1	1	1	1	1
COG1228	Imidazolonepropionase or related amidohydrolase	0	0	0	0	0	0	0	0	0	0	1	0	1	1	0	0	0	1	0	0	0
COG1229	Formylmethanofuran dehydrogenase subunit A	0	0	0	0	0	0	0	0	0	0	0	0	0	0	0	0	0	0	0	0	0
COG1230	Co/Zn/Cd efflux system component	0	0	0	0	0	0	0	0	0	0	1	2	1	0	0	0	0	0	0	0	0
COG1231	Monoamine oxidase	0	0	0	0	0	0	0	0	0	0	0	0	0	0	0	0	0	0	0	0	0
COG1232	Protoporphyrinogen oxidase	0	0	0	0	0	0	0	0	0	0	0	0	0	0	0	0	0	0	0	0	0
COG1233	Phytoene dehydrogenase-related protein	1	1	1	1	1	1	1	1	1	1	0	0	0	0	1	1	0	1	1	2	2
COG1234	Ribonuclease BN, tRNA processing enzyme	2	2	2	2	2	2	2	2	2	2	2	2	2	2	2	2	2	2	2	2	2
COG1235	Phosphoribosyl 1,2-cyclic phosphodiesterase	1	1	1	1	1	1	1	1	1	1	1	1	1	2	1	1	2	2	1	1	1
COG1236	RNA processing exonuclease, beta-lactamase fold, Cft2 family	0	0	0	0	0	0	0	0	0	0	0	0	0	0	0	0	0	0	0	0	0
COG1237	Metal-dependent hydrolase, beta-lactamase superfamily II	0	0	0	0	0	0	0	0	0	0	0	0	0	0	0	0	0	0	0	0	0
COG1238	Uncharacterized membrane protein YqaA, SNARE-associated domain	0	0	0	0	0	0	0	0	0	0	0	0	0	0	0	0	0	0	0	0	0
COG1239	Mg-chelatase subunit ChlI	0	0	0	0	0	0	0	0	0	0	0	0	0	0	0	0	0	0	0	0	0
COG1240	Mg-chelatase subunit ChlD	0	0	0	0	0	0	0	0	0	0	0	0	0	0	0	0	0	0	0	0	0
COG1241	DNA replicative helicase MCM subunit Mcm2, Cdc46/Mcm family	0	0	0	0	0	0	0	0	0	0	0	0	0	0	0	0	0	0	0	0	0
COG1242	Radical SAM superfamily enzyme	1	1	1	1	1	1	1	1	1	1	1	1	1	1	1	1	1	1	1	1	1
COG1243	Histone acetyltransferase, component of the RNA polymerase elongator complex	0	0	0	0	0	0	0	0	0	0	0	0	0	0	0	0	0	0	0	0	0
COG1244	Uncharacterized Fe-S cluster-containing protein. MiaB family	0	0	0	0	0	0	0	0	0	0	0	0	0	0	0	0	0	0	0	0	0
COG1245	Translation initiation factor RLI1, contains Fe-S and AAA+ ATPase domains	0	0	0	0	0	0	0	0	0	0	0	0	0	0	0	0	0	0	0	0	0
COG1246	N-acetylglutamate synthase or related acetyltransferase, GNAT family	1	1	1	1	1	1	1	1	1	1	0	0	0	0	0	0	1	1	0	0	0
COG1247	L-amino acid N-acyltransferase YncA	1	1	1	1	1	1	1	1	1	1	0	0	1	0	1	1	0	1	1	1	1
COG1249	Pyruvate/2-oxoglutarate dehydrogenase complex, dihydrolipoamide dehydrogenase (E3) component or related enzyme	3	3	3	3	3	3	3	3	3	3	5	4	4	3	3	3	4	4	3	4	3
COG1250	3-hydroxyacyl-CoA dehydrogenase	0	0	0	0	0	0	0	0	0	0	0	0	0	0	0	0	0	0	0	0	0
COG1251	NAD(P)H-nitrite reductase, large subunit	0	0	0	0	0	0	0	0	0	0	0	0	0	0	0	0	0	0	0	0	0
COG1252	NADH dehydrogenase, FAD-containing subunit	1	1	1	1	1	1	1	1	1	1	1	1	1	1	1	1	2	2	1	2	2
COG1253	Hemolysin or related protein, contains CBS domains	2	2	2	2	2	2	2	2	2	2	2	2	2	1	2	2	1	1	2	1	1
COG1254	Acylphosphatase	1	1	1	1	1	1	1	1	1	1	1	1	1	1	1	1	1	1	1	1	1
COG1255	Uncharacterized protein, UPF0146 family	0	0	0	0	0	0	0	0	0	0	0	0	0	0	0	0	0	0	0	0	0
COG1256	Flagellar hook-associated protein FlgK	0	0	0	0	0	0	0	0	0	0	0	0	0	0	0	0	0	1	0	1	1
COG1257	Hydroxymethylglutaryl-CoA reductase	1	1	1	1	1	1	1	1	1	1	1	1	1	1	1	1	1	1	1	1	1
COG1258	tRNA U54 and U55 pseudouridine synthase Pus10	0	0	0	0	0	0	0	0	0	0	0	0	0	0	0	0	0	0	0	0	0
COG1259	Bifunctional DNase/RNase	0	0	0	0	0	0	0	0	0	0	0	0	0	0	0	0	0	0	0	0	0
COG1260	Myo-inositol-1-phosphate synthase	0	0	0	0	0	0	0	0	0	0	0	0	0	0	0	0	0	0	0	0	0
COG1261	Flagella basal body P-ring formation protein FlgA	0	0	0	0	0	0	0	0	0	0	0	0	0	0	0	0	0	0	0	0	0
COG1262	Formylglycine-generating enzyme, required for sulfatase activity, contains SUMF1/FGE domain	0	0	0	0	0	0	0	0	0	0	0	0	0	0	0	0	0	1	0	0	1
COG1263	Phosphotransferase system IIC components, glucose/maltose/N-acetylglucosamine-specific	6	6	7	6	7	7	6	7	6	7	11	12	10	15	6	6	9	13	12	15	18
COG1264	Phosphotransferase system IIB components	0	0	0	0	0	0	0	0	0	0	0	0	0	0	0	0	0	0	0	0	0
COG1266	Membrane protease YdiL, CAAX protease family	0	0	0	0	0	0	0	0	0	0	1	1	1	1	0	0	0	0	1	0	0
COG1267	Phosphatidylglycerophosphatase A	1	1	1	1	1	1	1	1	1	1	1	1	1	1	1	1	1	1	1	1	1
COG1268	Biotin transporter BioY	2	2	2	2	2	2	2	2	2	2	1	1	1	2	1	1	1	1	1	1	1
COG1269	Archaeal/vacuolar-type H+-ATPase subunit I/STV1	1	1	1	1	1	1	1	1	1	1	1	1	1	1	1	1	1	2	1	2	2
COG1270	Cobalamin biosynthesis protein CobD/CbiB	0	0	0	0	0	0	0	0	0	0	0	0	0	0	0	0	0	0	0	0	0
COG1271	Cytochrome bd-type quinol oxidase, subunit 1	0	0	0	0	0	0	0	0	0	0	0	0	0	0	0	0	1	1	0	1	1
COG1272	Predicted membrane channel-forming protein YqfA, hemolysin III family	1	1	1	1	1	1	1	1	1	1	1	1	1	1	1	1	1	2	2	1	1
COG1273	Non-homologous end joining protein Ku, dsDNA break repair	0	0	0	0	0	0	0	0	0	0	0	0	0	0	0	0	0	0	0	0	0
COG1274	Phosphoenolpyruvate carboxykinase, GTP-dependent	0	0	0	0	0	0	0	0	0	0	0	0	0	0	0	0	0	0	0	0	0
COG1275	Tellurite resistance protein TehA and related permeases	1	1	1	1	1	1	1	1	1	1	1	1	1	0	1	1	1	1	1	1	1
COG1276	Putative copper export protein	0	0	0	0	0	0	0	0	0	0	0	0	0	0	0	0	0	0	0	0	0
COG1277	ABC-type transport system involved in multi-copper enzyme maturation, permease component	0	0	0	0	0	0	0	0	0	0	1	0	0	0	0	0	0	1	0	0	0
COG1278	Cold shock protein, CspA family	7	7	6	6	6	6	5	6	6	6	7	6	6	5	6	6	5	4	6	5	4
COG1279	Arginine exporter protein ArgO	0	0	0	0	0	0	0	0	0	0	0	0	0	0	0	0	0	0	0	0	0
COG1280	Threonine/homoserine/homoserine lactone efflux protein	0	0	0	0	0	0	0	0	0	0	0	0	0	0	0	0	0	0	0	0	0
COG1281	Redox-regulated molecular chaperone, HSP33 family	1	1	1	1	1	1	1	1	1	1	1	1	1	1	1	1	1	1	1	1	1
COG1282	NAD/NADP transhydrogenase beta subunit	0	0	0	0	0	0	0	0	0	0	0	0	0	0	0	0	0	0	0	0	0
COG1283	Na+/phosphate symporter	0	0	0	0	0	0	0	0	0	0	0	0	0	0	0	0	0	0	0	0	0
COG1284	Uncharacterized membrane-anchored protein YitT, contains DUF161 and DUF2179 domains	4	4	4	4	4	4	4	4	4	4	4	4	4	6	4	4	4	6	4	5	5
COG1285	Uncharacterized membrane protein YhiD, involved in acid resistance	1	1	1	1	1	1	1	1	1	1	1	1	1	1	1	1	2	2	1	1	1
COG1286	Uncharacterized membrane protein, required for colicin V production	1	1	1	1	1	1	1	1	1	1	1	1	1	1	1	1	1	1	1	1	1
COG1287	Asparagine N-glycosylation enzyme, membrane subunit Stt3	0	0	0	0	0	0	0	0	0	0	0	0	0	0	0	0	0	0	0	0	0
COG1288	Uncharacterized membrane protein YfcC, ion transporter superfamily	2	2	2	2	2	2	2	2	2	2	2	2	2	2	2	2	1	1	2	2	2
COG1289	Uncharacterized membrane protein YccC	0	0	0	0	0	0	0	0	0	0	0	0	0	0	0	0	0	0	0	0	0
COG1290	Cytochrome b subunit of the bc complex	0	0	0	0	0	0	0	0	0	0	0	0	0	0	0	0	0	0	0	0	0
COG1291	Flagellar motor component MotA	0	0	0	0	0	0	0	0	0	0	0	0	0	0	0	0	0	1	0	1	1
COG1292	Choline-glycine betaine transporter	0	0	0	0	0	0	0	0	0	0	0	0	0	0	0	0	0	0	0	0	0
COG1293	Predicted component of the ribosome quality control (RQC) complex, YloA/Tae2 family, contains fibronectin-binding (FbpA) and DUF814 domains	1	1	1	1	1	1	1	1	1	1	1	1	1	1	1	1	1	1	1	1	1
COG1294	Cytochrome bd-type quinol oxidase, subunit 2	0	0	0	0	0	0	0	0	0	0	0	0	0	0	0	0	1	1	0	1	1
COG1295	Uncharacterized membrane protein, BrkB/YihY/UPF0761 family (not an RNase)	1	1	1	1	1	1	1	1	1	1	1	1	1	1	1	1	1	1	1	1	1
COG1296	Predicted branched-chain amino acid permease (azaleucine resistance)	1	1	1	1	1	1	1	1	1	1	2	2	2	2	1	1	1	1	2	1	1
COG1297	Uncharacterized membrane protein, oligopeptide transporter (OPT) family	0	0	0	0	0	0	0	0	0	0	0	0	0	0	0	0	0	0	0	0	0
COG1298	Flagellar biosynthesis pathway, component FlhA	0	0	0	0	0	0	0	0	0	0	0	0	0	0	0	0	0	1	0	1	1
COG1299	Phosphotransferase system, fructose-specific IIC component	5	5	5	4	5	5	5	5	4	5	2	4	5	5	4	4	4	5	3	3	5
COG1300	Uncharacterized membrane protein SpoIIM, required for sporulation	0	0	0	0	0	0	0	0	0	0	0	0	0	0	0	0	0	0	0	0	0
COG1301	Na+/H+-dicarboxylate symporter	0	0	0	0	0	0	0	0	0	0	0	0	0	0	0	0	2	1	0	2	2
COG1302	Uncharacterized conserved protein YloU, alkaline shock protein (Asp23) family	4	4	4	4	4	4	4	4	4	4	4	4	4	3	4	4	5	5	4	5	5
COG1303	Predicted rRNA methylase, SpoU family	0	0	0	0	0	0	0	0	0	0	0	0	0	0	0	0	0	0	0	0	0
COG1304	FMN-dependent dehydrogenase, includes L-lactate dehydrogenase and type II isopentenyl diphosphate isomerase	2	2	2	2	2	2	2	2	2	2	3	3	3	2	2	2	1	2	3	2	2
COG1305	Transglutaminase-like enzyme, putative cysteine protease	0	0	0	0	0	0	0	0	0	0	0	0	0	0	0	0	1	0	0	0	0
COG1306	Uncharacterized protein	0	0	0	0	0	0	0	0	0	0	0	0	0	0	0	0	0	0	0	0	0
COG1307	Fatty acid-binding protein DegV (function unknown)	4	4	4	4	4	4	4	4	4	4	4	4	4	4	4	4	4	4	4	4	4
COG1308	Transcription factor homologous to NACalpha-BTF3	0	0	0	0	0	0	0	0	0	0	0	0	0	0	0	0	0	0	0	0	0
COG1309	DNA-binding transcriptional regulator, AcrR family	5	5	6	5	5	6	5	5	5	6	8	9	8	6	6	5	6	6	7	8	8
COG1310	Proteasome lid subunit RPN8/RPN11, contains Jab1/MPN domain metalloenzyme (JAMM) motif	0	0	0	0	0	0	0	0	0	0	0	0	0	0	0	0	0	0	0	0	0
COG1311	Archaeal DNA polymerase II, small subunit/DNA polymerase delta, subunit B	0	0	0	0	0	0	0	0	0	0	0	0	0	0	0	0	0	0	0	0	0
COG1312	D-mannonate dehydratase	0	0	0	0	0	0	0	0	0	0	2	1	2	2	1	1	1	1	0	2	2
COG1313	Uncharacterized Fe-S protein PflX, radical SAM superfamily	0	0	0	0	0	0	0	0	0	0	0	0	0	0	0	0	0	0	0	0	0
COG1314	Preprotein translocase subunit SecG	1	1	1	1	1	1	1	1	1	1	1	1	1	1	1	1	1	1	1	1	1
COG1315	Uncharacterized conserved protein, DUF342 family	0	0	0	0	0	0	0	0	0	0	0	0	0	0	0	0	0	0	0	0	0
COG1316	Anionic cell wall polymer biosynthesis enzyme, LytR-Cps2A-Psr (LCP) family	4	4	4	4	3	4	5	4	4	4	4	4	5	4	3	4	5	6	4	5	5
COG1317	Flagellar biosynthesis/type III secretory pathway protein FliH	0	0	0	0	0	0	0	0	0	0	0	0	0	0	0	0	0	1	0	1	1
COG1318	Predicted transcriptional regulator	0	0	0	0	0	0	0	0	0	0	0	0	0	0	0	0	0	0	0	0	0
COG1319	CO or xanthine dehydrogenase, FAD-binding subunit	0	0	0	0	0	0	0	0	0	0	0	0	0	0	0	0	0	0	0	0	0
COG1320	Multisubunit Na+/H+ antiporter, MnhG subunit	0	0	0	0	0	0	0	0	0	0	0	0	0	0	0	0	0	0	0	0	0
COG1321	Mn-dependent transcriptional regulator, DtxR family	1	1	1	1	1	1	1	1	1	1	1	1	1	1	1	1	1	1	1	1	1
COG1322	DNA anti-recombination protein (rearrangement mutator) RmuC	0	0	0	0	0	0	0	0	0	0	0	0	0	0	0	0	0	0	0	0	0
COG1323	Predicted nucleotidyltransferase	1	1	1	1	1	1	1	1	1	1	1	1	1	1	1	1	1	1	1	1	1
COG1324	Uncharacterized protein involved in tolerance to divalent cations	0	0	0	0	0	0	0	0	0	0	0	0	0	0	0	0	0	0	0	0	0
COG1325	Exosome subunit, RNA binding protein with dsRBD fold	0	0	0	0	0	0	0	0	0	0	0	0	0	0	0	0	0	0	0	0	0
COG1326	Uncharacterized archaeal Zn-finger protein	0	0	0	0	0	0	0	0	0	0	0	0	0	0	0	0	0	0	0	0	0
COG1327	Transcriptional regulator NrdR, contains Zn-ribbon and ATP-cone domains	1	1	1	1	1	1	1	1	1	1	1	1	1	1	1	1	1	1	1	1	1
COG1328	Anaerobic ribonucleoside-triphosphate reductase	1	1	1	1	1	1	1	1	1	1	1	1	1	1	1	1	1	1	1	1	1
COG1329	RNA polymerase-interacting regulator, CarD/CdnL/TRCF family	0	0	0	0	0	0	0	0	0	0	0	0	0	0	0	0	0	0	0	0	0
COG1330	Exonuclease V gamma subunit	0	0	0	0	0	0	0	0	0	0	0	0	0	0	0	0	0	0	0	0	0
COG1331	Uncharacterized conserved protein YyaL, SSP411 family, contains thoiredoxin and six-hairpin glycosidase-like domains	0	0	0	0	0	0	0	0	0	0	0	0	0	0	0	0	0	0	0	0	0
COG1332	CRISPR/Cas system CSM-associated protein Csm5, group 7 of RAMP superfamily	0	0	0	0	0	0	0	0	0	0	0	0	0	0	0	0	0	0	0	0	0
COG1333	Cytochrome c biogenesis protein ResB	0	0	0	0	0	0	0	0	0	0	0	0	0	0	0	0	0	0	0	0	0
COG1334	Uncharacterized conserved protein, FlaG/YvyC family	0	0	0	0	0	0	0	0	0	0	0	0	0	0	0	0	0	0	0	1	1
COG1335	Nicotinamidase-related amidase	3	3	3	3	2	3	3	3	3	3	5	4	4	2	3	3	2	3	5	3	3
COG1336	CRISPR/Cas system CMR subunit Cmr4, Cas7 group, RAMP superfamily	0	0	0	0	0	0	0	0	0	0	0	0	0	0	0	0	0	0	0	0	0
COG1337	CRISPR/Cas system CSM-associated protein Csm3, group 7 of RAMP superfamily	0	0	0	0	0	0	0	0	0	0	0	0	0	0	0	0	0	0	0	0	0
COG1338	Flagellar biosynthetic protein FliP	0	0	0	0	0	0	0	0	0	0	0	0	0	0	0	0	0	1	0	1	1
COG1339	Archaeal CTP-dependent riboflavin kinase	0	0	0	0	0	0	0	0	0	0	0	0	0	0	0	0	0	0	0	0	0
COG1340	Uncharacterized coiled-coil protein, contains DUF342 domain	0	0	0	0	0	0	0	0	0	0	0	0	0	0	0	0	0	0	0	0	0
COG1341	Polynucleotide 5'-kinase, involved in rRNA processing	0	0	0	0	0	0	0	0	0	0	0	0	0	0	0	0	0	0	0	0	0
COG1342	Predicted DNA-binding protein, UPF0251 family	0	0	0	0	0	0	0	0	0	0	0	0	0	0	0	0	0	0	0	0	0
COG1343	CRISPR/Cas system-associated endoribonuclease Cas2	0	0	0	0	0	0	0	0	0	0	0	0	0	0	0	0	0	0	0	0	0
COG1344	Flagellin and related hook-associated protein FlgL	0	0	0	0	0	0	0	0	0	0	0	0	0	0	0	0	0	2	0	2	2
COG1345	Flagellar capping protein FliD	0	0	0	0	0	0	0	0	0	0	0	0	0	0	0	0	0	1	0	1	1
COG1346	Putative effector of murein hydrolase	1	1	1	1	1	1	1	1	1	1	1	1	1	1	1	1	1	0	1	0	0
COG1347	Na+-transporting NADH:ubiquinone oxidoreductase, subunit NqrD	0	0	0	0	0	0	0	0	0	0	0	0	0	0	0	0	0	0	0	0	0
COG1348	Nitrogenase subunit NifH, an ATPase	0	0	0	0	0	0	0	0	0	0	0	0	0	0	0	0	0	0	0	0	0
COG1349	DNA-binding transcriptional regulator of sugar metabolism, DeoR/GlpR family	6	6	7	7	7	7	6	7	7	7	6	6	5	3	4	4	4	4	7	4	5
COG1350	Predicted alternative tryptophan synthase beta-subunit (paralog of TrpB)	0	0	0	0	0	0	0	0	0	0	0	0	0	0	0	0	0	0	0	0	0
COG1351	Thymidylate synthase ThyX	0	0	0	0	0	0	0	0	0	0	0	0	0	0	0	0	0	0	0	0	0
COG1352	Methylase of chemotaxis methyl-accepting proteins	0	0	0	0	0	0	0	0	0	0	0	0	0	0	0	0	0	1	0	1	1
COG1353	CRISPR/Cas system-associated protein Cas10, large subunit of type III CRISPR-Cas systems, contains HD superfamily nuclease domain	0	0	0	0	0	0	0	0	0	0	0	0	0	0	0	0	0	0	0	0	0
COG1354	Chromatin segregation and condensation protein Rec8/ScpA/Scc1, kleisin family	1	1	1	1	1	1	1	1	1	1	1	1	1	1	1	1	1	1	1	1	1
COG1355	Predicted class III extradiol dioxygenase, MEMO1 family	0	0	0	0	0	0	0	0	0	0	0	0	0	0	0	0	0	0	0	0	0
COG1356	Transcriptional regulator	0	0	0	0	0	0	0	0	0	0	0	0	0	0	0	0	0	0	0	0	0
COG1357	Uncharacterized protein YjbI, contains pentapeptide repeats	0	0	0	0	0	0	0	0	0	0	2	1	2	1	0	0	1	2	1	1	1
COG1358	Ribosomal protein L7Ae or related RNA K-turn-binding protein	1	1	1	1	1	1	1	1	1	1	1	1	1	1	1	1	1	1	1	1	1
COG1359	Quinol monooxygenase YgiN	2	2	1	2	2	2	1	1	2	2	2	0	1	0	2	2	1	1	2	2	2
COG1360	Flagellar motor protein MotB	0	0	0	0	0	0	0	0	0	0	0	0	0	0	0	0	0	1	0	1	1
COG1361	Uncharacterized conserved protein	0	0	0	0	0	0	0	0	0	0	0	0	0	0	0	0	0	0	0	0	0
COG1362	Aspartyl aminopeptidase	0	0	0	0	0	0	0	0	0	0	0	0	0	0	0	0	0	0	0	0	0
COG1363	Putative aminopeptidase FrvX	2	2	2	2	2	2	2	2	2	2	2	2	2	2	2	2	3	5	2	4	4
COG1364	N-acetylglutamate synthase (N-acetylornithine aminotransferase)	0	0	0	0	0	0	0	0	0	0	0	0	0	0	0	0	0	1	0	1	1
COG1365	Predicted ATPase, PP-loop superfamily	0	0	0	0	0	0	0	0	0	0	0	0	0	0	0	0	0	0	0	0	0
COG1366	Anti-anti-sigma regulatory factor (antagonist of anti-sigma factor)	0	0	0	0	0	0	0	0	0	0	0	0	0	0	0	0	0	0	0	0	0
COG1367	CRISPR/Cas system CMR-associated protein Cmr1, group 7 of RAMP superfamily	0	0	0	0	0	0	0	0	0	0	0	0	0	0	0	0	0	0	0	0	0
COG1368	Phosphoglycerol transferase MdoB or a related enzyme of AlkP superfamily	3	3	3	3	3	3	3	3	3	3	4	3	4	3	3	3	3	2	3	2	2
COG1369	RNase P/RNase MRP subunit POP5	0	0	0	0	0	0	0	0	0	0	0	0	0	0	0	0	0	0	0	0	0
COG1370	tRNA-guanine transglycosylase, archaeosine-15-forming	0	0	0	0	0	0	0	0	0	0	0	0	0	0	0	0	0	0	0	0	0
COG1371	SHS2 domain protein implicated in nucleic acid metabolism	0	0	0	0	0	0	0	0	0	0	0	0	0	0	0	0	0	0	0	0	0
COG1372	Intein/homing endonuclease	0	0	0	0	0	0	0	0	0	0	0	0	0	0	0	0	0	0	0	0	0
COG1373	Predicted ATPase, AAA+ superfamily	0	0	0	0	0	0	0	0	0	0	0	0	0	0	0	0	0	0	0	0	0
COG1374	Rbosome biogenesis protein Nip4, contains PUA domain	0	0	0	0	0	0	0	0	0	0	0	0	0	0	0	0	0	0	0	0	0
COG1376	Lipoprotein-anchoring transpeptidase ErfK/SrfK	0	0	0	0	0	0	0	0	0	0	0	0	0	0	0	0	0	0	0	0	0
COG1377	Flagellar biosynthesis protein FlhB	0	0	0	0	0	0	0	0	0	0	0	0	0	0	0	0	0	1	0	1	1
COG1378	Sugar-specific transcriptional regulator TrmB	0	0	0	0	0	0	0	0	0	0	0	0	0	0	0	0	0	0	0	0	0
COG1379	PHP family phosphoesterase with a Zn ribbon	0	0	0	0	0	0	0	0	0	0	0	0	0	0	0	0	0	0	0	0	0
COG1380	Putative effector of murein hydrolase LrgA, UPF0299 family	1	1	1	1	1	1	1	1	1	1	1	1	1	1	1	1	1	0	1	0	0
COG1381	Recombinational DNA repair protein (RecF pathway)	1	1	1	1	1	1	1	1	1	1	1	1	1	1	1	1	1	1	1	1	1
COG1382	Prefoldin, chaperonin cofactor	0	0	0	0	0	0	0	0	0	0	0	0	0	0	0	0	0	0	0	0	0
COG1383	Ribosomal protein S17E	0	0	0	0	0	0	0	0	0	0	0	0	0	0	0	0	0	0	0	0	0
COG1384	Lysyl-tRNA synthetase, class I	0	0	0	0	0	0	0	0	0	0	0	0	0	0	0	0	0	0	0	0	0
COG1385	16S rRNA U1498 N3-methylase RsmE	1	1	1	1	1	1	1	1	1	1	1	1	1	1	1	1	1	1	1	1	1
COG1386	Chromosome segregation and condensation protein ScpB	1	1	1	1	1	1	1	1	1	1	1	1	1	1	1	1	1	1	1	1	1
COG1387	Histidinol phosphatase or related hydrolase of the PHP family	0	0	1	0	0	1	0	0	0	1	1	0	0	0	0	0	0	1	1	4	2
COG1388	LysM repeat	0	0	0	1	0	0	0	0	0	0	0	0	0	0	0	0	0	0	0	0	0
COG1389	DNA topoisomerase VI, subunit B	0	0	0	0	0	0	0	0	0	0	0	0	0	0	0	0	0	0	0	0	0
COG1390	Archaeal/vacuolar-type H+-ATPase subunit E/Vma4	1	1	1	1	1	1	1	1	1	1	1	1	0	1	1	1	0	1	0	2	2
COG1391	Glutamine synthetase adenylyltransferase	0	0	0	0	0	0	0	0	0	0	0	0	0	0	0	0	0	0	0	0	0
COG1392	Uncharacterized conserved protein YkaA, distantly related to PhoU, UPF0111/DUF47 family	0	0	0	0	0	0	0	0	0	0	0	0	0	0	0	0	1	1	0	1	1
COG1393	Arsenate reductase and related proteins, glutaredoxin family	4	4	4	4	5	4	4	4	4	4	6	4	6	4	4	4	2	3	5	3	3
COG1394	Archaeal/vacuolar-type H+-ATPase subunit D/Vma8	1	1	1	1	1	1	1	1	1	1	1	1	1	1	1	1	1	2	1	2	2
COG1395	Predicted transcriptional regulator	0	0	0	0	0	0	0	0	0	0	0	0	0	0	0	0	0	0	0	0	0
COG1396	Transcriptional regulator, contains XRE-family HTH domain	2	2	2	2	4	2	1	2	2	2	1	2	2	4	4	5	2	4	2	4	3
COG1397	ADP-ribosylglycohydrolase	0	0	0	0	0	0	0	0	0	0	0	0	0	0	0	0	0	1	0	0	0
COG1398	Fatty-acid desaturase	0	0	0	0	0	0	0	0	0	0	0	0	0	0	0	0	0	0	0	0	0
COG1399	Uncharacterized metal-binding protein YceD, DUF177 family	1	1	1	1	1	1	1	1	1	1	1	1	1	1	1	1	1	1	1	1	1
COG1400	Signal recognition particle subunit SEC65	0	0	0	0	0	0	0	0	0	0	0	0	0	0	0	0	0	0	0	0	0
COG1401	5-methylcytosine-specific restriction endonuclease McrBC, GTP-binding regulatory subunit McrB	0	0	0	0	0	0	0	0	0	0	0	0	0	0	0	0	0	0	0	0	0
COG1402	Creatinine amidohydrolase/Fe(II)-dependent formamide hydrolase involved in riboflavin and F420 biosynthesis	0	0	0	0	0	0	0	0	0	0	0	0	0	0	0	0	0	0	0	0	0
COG1403	5-methylcytosine-specific restriction endonuclease McrA	0	0	0	0	0	0	0	0	0	0	0	0	0	0	0	0	0	0	0	0	0
COG1404	Serine protease, subtilisin family	0	0	0	0	0	0	0	0	0	0	0	0	0	0	1	1	0	0	0	0	0
COG1405	Transcription initiation factor TFIIIB, Brf1 subunit/Transcription initiation factor TFIIB	0	0	0	0	0	0	0	0	0	0	0	0	0	0	0	0	0	0	0	0	0
COG1406	Chemotaxis protein CheX, a CheY~P-specific phosphatase	0	0	0	0	0	0	0	0	0	0	0	0	0	0	0	0	0	0	0	0	0
COG1407	Metallophosphoesterase superfamily enzyme	0	0	0	0	0	0	0	0	0	0	0	0	0	0	0	0	0	0	0	0	0
COG1408	Predicted phosphohydrolase, MPP superfamily	0	0	0	0	0	0	0	0	0	0	0	0	0	0	0	0	2	1	0	2	1
COG1409	3',5'-cyclic AMP phosphodiesterase CpdA	0	0	0	0	0	0	0	0	0	0	0	0	0	0	0	0	0	0	1	0	0
COG1410	Methionine synthase I, cobalamin-binding domain	0	0	0	0	0	0	0	0	0	0	0	0	0	0	0	0	0	0	0	0	0
COG1411	Uncharacterized protein related to proFAR isomerase (HisA)	0	0	0	0	0	0	0	0	0	0	0	0	0	0	0	0	0	0	0	0	0
COG1412	rRNA-processing protein FCF1	0	0	0	0	0	0	0	0	0	0	0	0	0	0	0	0	0	0	0	0	0
COG1413	HEAT repeat	0	0	0	0	0	0	0	0	0	0	0	0	0	0	0	0	0	0	0	0	0
COG1414	DNA-binding transcriptional regulator, IclR family	0	0	0	0	0	0	0	0	0	0	1	1	1	1	0	0	1	1	1	1	2
COG1415	Uncharacterized protein	0	0	0	0	0	0	0	0	0	0	0	0	0	0	0	0	0	0	0	0	0
COG1416	Intracellular sulfur oxidation protein, DsrE/DsrF family	1	1	1	1	1	1	1	1	1	1	1	1	1	0	1	1	0	0	1	0	0
COG1417	Uncharacterized protein	0	0	0	0	0	0	0	0	0	0	0	0	0	0	0	0	0	0	0	0	0
COG1418	HD superfamily phosphodieaserase, includes HD domain of RNase Y	3	3	3	3	3	3	3	3	3	3	2	3	3	3	3	3	2	3	2	3	3
COG1419	Flagellar biosynthesis GTPase FlhF	0	0	0	0	0	0	0	0	0	0	0	0	0	0	0	0	0	0	0	0	0
COG1420	Transcriptional regulator of heat shock response	1	1	1	1	1	1	1	1	1	1	1	1	1	1	1	1	1	1	1	1	1
COG1421	CRISPR/Cas system CSM-associated protein Csm2, small subunit	0	0	0	0	0	0	0	0	0	0	0	0	0	0	0	0	0	0	0	0	0
COG1422	Uncharacterized archaeal membrane protein, DUF106 family, distantly related to YidC/Oxa1	0	0	0	0	0	0	0	0	0	0	0	0	0	0	0	0	0	0	0	0	0
COG1423	ATP-dependent RNA circularization protein, DNA/RNA ligase (PAB1020) family	0	0	0	0	0	0	0	0	0	0	0	0	0	0	0	0	0	0	0	0	0
COG1424	Pimeloyl-CoA synthetase	0	0	0	0	0	0	0	0	0	0	0	0	0	0	0	0	0	0	0	0	0
COG1426	Cytoskeletal protein RodZ, contains Xre-like HTH and DUF4115 domains	1	1	1	1	1	1	1	1	1	1	1	1	1	1	1	1	1	1	1	1	1
COG1427	Predicted periplasmic solute-binding protein	0	0	0	0	0	0	0	0	0	0	0	0	0	0	0	0	0	0	0	0	0
COG1428	Deoxyadenosine/deoxycytidine kinase	2	2	2	2	2	2	2	2	2	2	3	3	3	3	2	2	1	2	3	2	2
COG1429	Cobalamin biosynthesis protein CobN, Mg-chelatase	0	0	0	0	0	0	0	0	0	0	0	0	0	0	0	0	0	0	0	0	0
COG1430	Uncharacterized conserved membrane protein, UPF0127 family	0	0	0	0	0	0	0	0	0	0	0	0	0	0	0	0	0	0	0	0	0
COG1431	Argonaute homolog, implicated in RNA metabolism and viral defense	0	0	0	0	0	0	0	0	0	0	0	0	0	0	0	0	0	0	0	0	0
COG1432	Uncharacterized conserved protein, LabA/DUF88 family	0	0	0	0	0	0	0	0	0	0	0	0	0	0	0	0	0	0	0	0	0
COG1433	Predicted Fe-Mo cluster-binding protein, NifX family	0	0	0	0	0	0	0	0	0	0	0	0	0	0	0	0	0	0	0	0	0
COG1434	Uncharacterized SAM-binding protein YcdF, DUF218 family	1	1	1	1	1	1	1	1	1	1	2	2	2	1	2	2	2	1	1	1	1
COG1435	Thymidine kinase	1	1	1	1	2	1	1	1	1	1	1	1	1	1	1	1	1	1	1	1	1
COG1436	Archaeal/vacuolar-type H+-ATPase subunit F/Vma7	1	1	1	1	1	1	1	1	1	1	1	1	1	1	1	1	1	2	1	2	2
COG1437	Adenylate cyclase class IV, CYTH domain (includes archaeal enzymes of unknown function)	0	0	0	0	0	0	0	0	0	0	0	0	0	0	0	0	0	0	0	0	0
COG1438	Arginine repressor	3	3	3	3	3	3	3	3	3	3	3	3	3	3	3	3	4	3	3	3	3
COG1439	rRNA maturation endonuclease Nob1	0	0	0	0	0	0	0	0	0	0	0	0	0	0	0	0	0	0	0	0	0
COG1440	Phosphotransferase system cellobiose-specific component IIB	8	8	9	7	8	9	8	8	7	9	4	5	4	5	5	5	6	9	6	6	7
COG1441	O-succinylbenzoate synthase	0	0	0	0	0	0	0	0	0	0	0	0	0	0	0	0	0	0	0	0	0
COG1442	Lipopolysaccharide biosynthesis protein, LPS:glycosyltransferase	2	2	2	2	2	2	2	2	2	2	2	2	2	0	2	2	2	2	2	1	1
COG1443	Isopentenyldiphosphate isomerase	0	0	0	0	0	0	0	0	0	0	0	0	0	0	0	0	0	0	0	0	0
COG1444	tRNA(Met) C34 N-acetyltransferase TmcA	0	0	0	0	0	0	0	0	0	0	0	0	0	0	0	0	0	0	0	0	0
COG1445	Phosphotransferase system fructose-specific component IIB	3	3	3	3	3	3	3	3	3	3	0	3	1	2	2	2	1	2	1	2	2
COG1446	Isoaspartyl peptidase or L-asparaginase, Ntn-hydrolase superfamily	1	1	1	1	1	1	1	1	1	1	0	0	0	1	1	1	1	1	1	1	1
COG1447	Phosphotransferase system cellobiose-specific component IIA	5	5	7	5	6	7	5	6	5	7	4	5	3	2	4	4	2	6	5	3	5
COG1448	Aspartate/tyrosine/aromatic aminotransferase	0	0	0	0	0	0	0	0	0	0	0	0	0	0	0	0	0	0	0	0	0
COG1449	Alpha-amylase/alpha-mannosidase, GH57 family	0	0	0	0	0	0	0	0	0	0	0	0	0	0	0	0	0	0	0	0	0
COG1450	Type II secretory pathway component GspD/PulD (secretin)	0	0	0	0	0	0	0	0	0	0	0	0	0	0	0	0	0	0	0	0	0
COG1451	Predicted metal-dependent hydrolase	0	0	0	0	0	0	0	0	0	0	0	0	0	0	0	0	0	0	0	0	0
COG1452	LPS assembly outer membrane protein LptD (organic solvent tolerance protein OstA)	0	0	0	0	0	0	0	0	0	0	0	0	0	0	0	0	0	0	0	0	0
COG1453	Predicted oxidoreductase of the aldo/keto reductase family	0	0	0	0	0	0	0	0	0	0	0	0	0	0	0	0	0	0	0	0	0
COG1454	Alcohol dehydrogenase, class IV	1	1	1	1	1	1	1	1	1	1	2	2	2	2	2	2	2	4	2	2	2
COG1455	Phosphotransferase system cellobiose-specific component IIC	11	11	12	10	11	12	10	11	10	12	9	10	12	12	9	9	8	18	10	21	23
COG1456	CO dehydrogenase/acetyl-CoA synthase gamma subunit (corrinoid Fe-S protein)	0	0	0	0	0	0	0	0	0	0	0	0	0	0	0	0	0	0	0	0	0
COG1457	Purine-cytosine permease or related protein	0	0	0	0	0	0	0	0	0	0	0	0	0	0	0	0	1	0	0	0	0
COG1458	Predicted DNA-binding protein containing PIN domain, UPF0278 family	0	0	0	0	0	0	0	0	0	0	0	0	0	0	0	0	0	0	0	0	0
COG1459	Type II secretory pathway, component PulF	1	1	1	1	1	1	1	1	1	1	1	1	1	1	1	1	1	1	1	1	1
COG1460	DNA-directed RNA polymerase, subunit F	0	0	0	0	0	0	0	0	0	0	0	0	0	0	0	0	0	0	0	0	0
COG1461	Predicted kinase related to dihydroxyacetone kinase	1	1	1	1	1	1	1	1	1	1	1	1	1	1	1	1	1	1	1	1	1
COG1462	Curli biogenesis system outer membrane secretion channel CsgG	0	0	0	0	0	0	0	0	0	0	0	0	0	0	0	0	0	0	0	0	0
COG1463	ABC-type transporter Mla maintaining outer membrane lipid asymmetry, periplasmic component MlaD	0	0	0	0	0	0	0	0	0	0	0	0	0	0	0	0	0	0	0	0	0
COG1464	ABC-type metal ion transport system, periplasmic component/surface antigen	4	4	3	4	4	3	4	4	4	3	2	2	2	2	3	3	3	4	3	6	7
COG1465	3-dehydroquinate synthase, class II	0	0	0	0	0	0	0	0	0	0	0	0	0	0	0	0	0	0	0	0	0
COG1466	DNA polymerase III, delta subunit	1	1	1	1	1	1	1	1	1	1	1	0	1	1	1	1	1	1	1	1	1
COG1467	Eukaryotic-type DNA primase, catalytic (small) subunit	0	0	0	0	0	0	0	0	0	0	0	0	0	0	0	0	0	0	0	0	0
COG1468	CRISPR/Cas system-associated exonuclease Cas4, RecB family	0	0	0	0	0	0	0	0	0	0	0	0	0	0	0	0	0	0	0	0	0
COG1469	GTP cyclohydrolase FolE2	0	0	0	0	0	0	0	0	0	0	0	0	0	0	0	0	0	0	0	0	0
COG1470	Uncharacterized membrane protein	0	0	0	0	0	0	0	0	0	0	0	0	0	0	0	0	0	0	0	0	0
COG1471	Ribosomal protein S4E	0	0	0	0	0	0	0	0	0	0	0	0	0	0	0	0	0	0	0	0	0
COG1472	Periplasmic beta-glucosidase and related glycosidases	2	2	1	2	2	1	2	2	2	1	0	0	2	3	1	1	1	4	2	4	6
COG1473	Metal-dependent amidase/aminoacylase/carboxypeptidase	2	2	2	2	2	2	2	2	2	2	2	2	2	1	2	2	3	3	2	2	2
COG1474	Cdc6-related protein, AAA superfamily ATPase	0	0	0	0	0	0	0	0	0	0	0	0	0	0	0	0	0	0	0	0	0
COG1475	Chromosome segregation protein Spo0J, contains ParB-like nuclease domain	1	1	2	2	2	2	1	1	1	3	1	1	1	1	1	1	1	2	1	2	3
COG1476	DNA-binding transcriptional regulator, XRE-family HTH domain	3	3	1	2	1	1	3	4	2	1	7	4	1	4	7	8	0	6	8	12	11
COG1477	Thiamine biosynthesis lipoprotein ApbE	1	1	1	1	1	1	1	1	1	1	1	1	1	2	1	1	2	3	1	3	2
COG1478	F420-0:Gamma-glutamyl ligase (F420 biosynthesis)	0	0	0	0	0	0	0	0	0	0	0	0	0	0	0	0	0	0	0	0	0
COG1479	Uncharacterized conserved protein, contains ParB-like and HNH nuclease domains	0	0	0	1	0	0	0	0	1	0	0	0	0	0	0	0	0	0	0	0	0
COG1480	Membrane-associated HD superfamily phosphohydrolase	1	1	1	1	1	1	1	1	1	1	1	1	1	1	1	1	1	1	1	1	1
COG1481	DNA-binding transcriptional regulator WhiA, involved in cell division	1	1	1	1	1	1	1	1	1	1	1	1	1	1	1	1	1	1	1	1	1
COG1482	Mannose-6-phosphate isomerase, class I	1	1	1	1	1	1	1	1	1	1	1	1	2	2	1	1	1	2	2	1	1
COG1483	Predicted ATPase, AAA+ superfamily	0	0	0	0	0	0	0	0	0	0	0	0	0	0	0	0	0	0	0	0	0
COG1484	DNA replication protein DnaC	1	1	1	3	3	1	2	2	3	1	2	2	1	1	2	2	3	1	1	3	1
COG1485	Predicted ATPase	0	0	0	0	0	0	0	0	0	0	0	0	0	0	0	0	0	0	0	0	0
COG1486	Alpha-galactosidase/6-phospho-beta-glucosidase, family 4 of glycosyl hydrolase	1	1	1	1	1	1	1	1	1	1	2	2	2	3	1	1	1	4	1	6	6
COG1487	Predicted nucleic acid-binding protein, contains PIN domain	0	0	0	0	0	0	0	0	0	0	0	0	0	0	0	0	0	0	0	0	0
COG1488	Nicotinic acid phosphoribosyltransferase	1	1	1	1	1	1	1	1	1	1	1	1	1	1	1	1	1	1	1	1	1
COG1489	DNA-binding protein, stimulates sugar fermentation	1	1	1	1	1	1	1	1	1	1	1	1	1	1	0	0	1	1	1	1	1
COG1490	D-Tyr-tRNAtyr deacylase	1	1	1	1	1	1	1	1	1	1	1	1	1	1	1	1	1	1	1	1	1
COG1491	Predicted nucleic acid-binding OB-fold protein	0	0	0	0	0	0	0	0	0	0	0	0	0	0	0	0	0	0	0	0	0
COG1492	Cobyric acid synthase	0	0	0	0	0	0	0	0	0	0	0	0	0	0	0	0	0	0	0	0	0
COG1493	Serine kinase of the HPr protein, regulates carbohydrate metabolism	1	1	1	1	1	1	1	1	1	1	1	1	1	1	1	1	1	1	1	1	1
COG1494	Fructose-1,6-bisphosphatase/sedoheptulose 1,7-bisphosphatase or related protein	0	0	0	0	0	0	0	0	0	0	0	0	0	0	0	0	0	0	0	0	0
COG1495	Disulfide bond formation protein DsbB	0	0	0	0	0	0	0	0	0	0	0	0	0	0	0	0	1	0	0	0	0
COG1496	Copper oxidase (laccase) domain	0	0	0	0	0	0	0	0	0	0	0	0	0	0	0	0	0	0	0	0	0
COG1497	Predicted transcriptional regulator	0	0	0	0	0	0	0	0	0	0	0	0	0	0	0	0	0	0	0	0	0
COG1498	RNA processing factor Prp31, contains Nop domain	0	0	0	0	0	0	0	0	0	0	0	0	0	0	0	0	0	0	0	0	0
COG1499	NMD protein affecting ribosome stability and mRNA decay	0	0	0	0	0	0	0	0	0	0	0	0	0	0	0	0	0	0	0	0	0
COG1500	Ribosome maturation protein Sdo1	0	0	0	0	0	0	0	0	0	0	0	0	0	0	0	0	0	0	0	0	0
COG1501	Alpha-glucosidase, glycosyl hydrolase family GH31	0	0	0	0	0	0	0	0	0	0	0	0	0	2	0	0	1	0	0	2	2
COG1502	Phosphatidylserine/phosphatidylglycerophosphate/cardiolipin synthase or related enzyme	2	2	2	2	2	2	2	2	2	1	2	2	2	3	2	2	2	2	2	2	2
COG1503	Peptide chain release factor 1 (eRF1)	0	0	0	0	0	0	0	0	0	0	0	0	0	0	0	0	0	0	0	0	0
COG1504	Uncharacterized protein	0	0	0	0	0	0	0	0	0	0	0	0	0	0	0	0	0	0	0	0	0
COG1505	Prolyl oligopeptidase PreP, S9A serine peptidase family	0	0	0	0	0	0	0	0	0	0	0	0	0	0	0	0	0	0	0	0	0
COG1506	Dipeptidyl aminopeptidase/acylaminoacyl peptidase	0	0	0	0	0	0	0	0	0	0	0	0	0	0	0	0	0	1	0	1	1
COG1507	Uncharacterized protein	0	0	0	0	0	0	0	0	0	0	0	0	0	0	0	0	0	0	0	0	0
COG1508	DNA-directed RNA polymerase specialized sigma subunit, sigma54 homolog	1	1	1	1	1	1	1	1	1	1	1	1	1	1	1	1	1	1	1	1	1
COG1509	L-lysine 2,3-aminomutase (EF-P beta-lysylation pathway)	0	0	0	0	0	0	0	0	0	0	0	0	0	0	0	0	0	0	0	0	0
COG1510	DNA-binding transcriptional regulator GbsR, MarR family	0	0	0	0	0	0	0	0	0	0	0	0	0	0	0	0	0	0	0	0	0
COG1511	Uncharacterized membrane protein YhgE, phage infection protein (PIP) family	1	1	1	1	1	1	1	1	1	1	1	1	1	1	1	1	1	1	1	1	1
COG1512	Uncharacterized membrane protein YgcG, contains a TPM-fold domain	1	1	1	1	1	1	1	1	1	1	1	1	1	1	1	1	1	2	1	1	1
COG1513	Cyanate lyase	0	0	0	0	0	0	0	0	0	0	0	0	0	0	0	0	0	0	0	0	0
COG1514	2'-5' RNA ligase	0	0	0	0	0	0	0	0	0	0	0	0	0	0	0	0	0	0	0	0	0
COG1515	Deoxyinosine 3'endonuclease (endonuclease V)	0	0	0	0	0	0	0	0	0	0	0	0	0	0	0	0	0	0	0	0	0
COG1516	Flagellin-specific chaperone FliS	0	0	0	0	0	0	0	0	0	0	0	0	0	0	0	0	0	1	0	1	1
COG1517	CRISPR/Cas system-associated protein Csx1, contains CARF domain	0	0	0	0	0	0	0	0	0	0	0	0	0	0	0	0	0	0	0	0	0
COG1518	CRISPR/Cas system-associated endonuclease Cas1	1	1	1	1	1	1	1	1	1	1	0	0	0	1	0	0	0	0	1	0	0
COG1519	3-deoxy-D-manno-octulosonic-acid transferase	0	0	0	0	0	0	0	0	0	0	0	0	0	0	0	0	0	0	0	0	0
COG1520	Outer membrane protein assembly factor BamB, contains PQQ-like beta-propeller repeat	0	0	0	0	0	0	0	0	0	0	0	0	0	0	0	0	0	0	0	0	0
COG1521	Pantothenate kinase type III	0	0	0	0	0	0	0	0	0	0	0	0	0	0	0	0	0	0	0	0	0
COG1522	DNA-binding transcriptional regulator, Lrp family	0	0	0	0	0	0	0	0	0	0	1	0	1	0	0	0	0	0	0	3	1
COG1523	Pullulanase/glycogen debranching enzyme	0	0	0	0	0	0	0	0	0	0	0	0	0	0	0	0	0	1	0	1	1
COG1524	Predicted pyrophosphatase or phosphodiesterase, AlkP superfamily	0	0	0	0	0	0	0	0	0	0	0	0	0	0	0	0	0	0	0	0	0
COG1525	Endonuclease YncB, thermonuclease family	0	0	0	0	0	0	0	0	0	0	0	0	0	0	0	0	0	0	0	0	0
COG1526	Formate dehydrogenase assembly factor FdhD	0	0	0	0	0	0	0	0	0	0	0	0	0	0	0	0	0	0	0	0	0
COG1527	Archaeal/vacuolar-type H+-ATPase subunit C/Vma6	1	1	1	1	1	1	1	1	1	1	1	1	1	1	1	1	1	2	1	2	2
COG1528	Ferritin	0	0	0	0	0	0	0	0	0	0	0	0	0	0	0	0	0	0	0	0	0
COG1529	CO or xanthine dehydrogenase, Mo-binding subunit	0	0	0	0	0	0	0	0	0	0	0	0	0	0	0	0	1	0	0	0	0
COG1530	Ribonuclease G or E	0	0	0	0	0	0	0	0	0	0	0	0	0	0	0	0	0	0	0	0	0
COG1531	Uncharacterized protein, UPF0248 family	0	0	0	0	0	0	0	0	0	0	0	0	0	0	0	0	0	0	0	0	0
COG1532	Predicted RNA-binding protein	0	0	0	0	0	0	0	0	0	0	0	0	0	0	0	0	0	0	0	0	0
COG1533	DNA repair photolyase	0	0	0	0	0	0	0	0	0	0	0	0	0	0	0	0	0	1	0	0	0
COG1534	RNA-binding protein YhbY	1	1	1	1	1	1	1	1	1	1	1	1	1	1	1	1	1	1	1	1	1
COG1535	Isochorismate hydrolase	0	0	0	0	0	0	0	0	0	0	0	0	0	0	0	0	0	0	0	0	0
COG1536	Flagellar motor switch protein FliG	0	0	0	0	0	0	0	0	0	0	0	0	0	0	0	0	0	1	0	1	1
COG1537	Stalled ribosome rescue protein Dom34, pelota family	0	0	0	0	0	0	0	0	0	0	0	0	0	0	0	0	0	0	0	0	0
COG1538	Outer membrane protein TolC	0	0	0	0	0	0	0	0	0	0	0	0	0	0	0	0	0	0	0	0	0
COG1539	Dihydroneopterin aldolase	0	0	0	0	0	0	0	0	0	0	0	0	0	0	0	0	1	0	0	0	0
COG1540	Lactam utilization protein B (function unknown)	0	0	0	0	0	0	0	0	0	0	0	0	0	0	0	0	0	0	0	0	0
COG1541	Phenylacetate-coenzyme A ligase PaaK, adenylate-forming domain family	0	0	0	0	0	0	0	0	0	0	0	0	0	0	0	0	0	0	0	0	0
COG1542	Uncharacterized protein	0	0	0	0	0	0	0	0	0	0	0	0	0	0	0	0	0	0	0	0	0
COG1543	Predicted glycosyl hydrolase, contains GH57 and DUF1957 domains	0	0	0	0	0	0	0	0	0	0	0	0	0	0	0	0	0	0	0	0	0
COG1544	Ribosome-associated translation inhibitor RaiA	1	1	1	1	1	1	1	1	1	1	1	1	1	1	1	1	1	1	1	1	1
COG1545	Uncharacterized OB-fold protein, contains Zn-ribbon domain	0	0	0	0	0	0	0	0	0	0	0	0	0	0	0	0	0	0	0	0	0
COG1546	Nicotinamide mononucleotide (NMN) deamidase PncC	0	0	0	0	0	0	0	0	0	0	0	0	0	0	0	0	0	0	0	0	0
COG1547	Predicted metal-dependent hydrolase	0	0	0	0	0	0	0	0	0	0	0	0	0	0	0	0	0	0	0	0	0
COG1548	Uncharacterized protein, hydantoinase/oxoprolinase family	0	0	0	0	0	0	0	0	0	0	0	0	0	0	0	0	0	0	0	0	0
COG1549	Predicted RNA-binding protein, contains uracil-DNA-glycosylase-like and PUA domains	0	0	0	0	0	0	0	0	0	0	0	0	0	0	0	0	0	0	0	0	0
COG1550	Uncharacterized conserved protein YlxP, DUF503 family	0	0	0	0	0	0	0	0	0	0	0	0	0	0	0	0	0	0	0	0	0
COG1551	sRNA-binding carbon storage regulator CsrA	0	0	0	0	0	0	0	0	0	0	0	0	0	0	0	0	0	0	0	0	0
COG1552	Ribosomal protein L40E	0	0	0	0	0	0	0	0	0	0	0	0	0	0	0	0	0	0	0	0	0
COG1553	Sulfur relay (sulfurtransferase) complex TusBCD TusD component, DsrE family	0	0	0	0	0	0	0	0	0	0	0	0	0	0	0	0	0	0	0	0	0
COG1554	Trehalose and maltose hydrolase (possible phosphorylase)	1	1	1	1	1	1	1	1	1	1	3	1	2	1	2	2	2	3	1	3	3
COG1555	DNA uptake protein ComE and related DNA-binding proteins	1	1	0	0	1	0	1	1	1	0	1	1	1	1	1	1	1	1	1	1	1
COG1556	L-lactate utilization protein LutC, contains LUD domain	0	0	0	0	0	0	0	0	0	0	0	0	0	0	0	0	1	0	0	0	0
COG1558	Flagellar basal body rod protein FlgC	0	0	0	0	0	0	0	0	0	0	0	0	0	0	0	0	0	1	0	1	1
COG1559	Cell division protein YceG, involved in septum cleavage	1	1	1	1	1	1	1	1	1	1	1	1	1	1	1	1	1	1	1	1	1
COG1560	Lauroyl/myristoyl acyltransferase	0	0	0	0	0	0	0	0	0	0	0	0	0	0	0	0	0	0	0	0	0
COG1561	Uncharacterized conserved protein YicC, UPF0701 family	1	1	1	1	1	1	1	1	1	1	1	1	1	1	1	1	1	1	1	1	1
COG1562	Phytoene/squalene synthetase	1	1	1	1	1	1	1	1	1	1	0	0	0	0	1	1	0	1	1	1	1
COG1563	Uncharacterized MnhB-related membrane protein	0	0	0	0	0	0	0	0	0	0	0	0	0	0	0	0	0	0	0	0	0
COG1564	Thiamine pyrophosphokinase	1	1	1	1	1	1	1	1	1	1	1	1	1	1	1	1	1	1	1	1	1
COG1565	SAM-dependent methyltransferase, MidA family	0	0	0	0	0	0	0	0	0	0	0	0	0	0	0	0	0	0	0	0	0
COG1566	Multidrug resistance efflux pump	0	0	0	0	0	0	0	0	0	0	0	0	0	0	0	0	0	0	0	1	0
COG1567	CRISPR/Cas system CSM-associated protein Csm4, group 5 of RAMP superfamily	0	0	0	0	0	0	0	0	0	0	0	0	0	0	0	0	0	0	0	0	0
COG1568	Predicted methyltransferase	0	0	0	0	0	0	0	0	0	0	0	0	0	0	0	0	0	0	0	0	0
COG1569	Predicted nucleic acid-binding protein, contains PIN domain	0	0	0	0	0	0	0	0	0	0	0	0	0	0	0	0	0	0	0	0	0
COG1570	Exonuclease VII, large subunit	1	1	1	1	1	1	1	1	1	1	1	1	1	1	1	1	1	1	1	1	1
COG1571	tRNA(Ile2) C34 agmatinyltransferase TiaS	0	0	0	0	0	0	0	0	0	0	0	0	0	0	0	0	0	0	0	0	0
COG1572	Serine protease, subtilase family	0	0	0	0	0	0	0	0	0	0	0	0	0	0	0	0	0	0	0	0	0
COG1573	Uracil-DNA glycosylase	1	1	1	1	1	1	1	1	1	1	1	1	1	1	0	0	1	2	1	1	1
COG1574	Predicted amidohydrolase YtcJ	0	0	0	0	0	0	0	0	0	0	0	0	0	0	0	0	0	1	0	1	1
COG1575	1,4-dihydroxy-2-naphthoate octaprenyltransferase	1	1	1	1	1	1	1	1	1	1	1	1	1	1	1	1	2	2	1	2	2
COG1576	23S rRNA pseudoU1915 N3-methylase RlmH	1	1	1	1	1	1	1	1	1	1	1	1	1	1	1	1	1	1	1	1	1
COG1577	Mevalonate kinase	2	2	2	2	2	2	2	2	2	2	2	2	2	2	2	2	2	2	2	2	2
COG1578	Uncharacterized conserved protein, contains ATP-grasp and redox domains	0	0	0	0	0	0	0	0	0	0	0	0	0	0	0	0	0	0	0	0	0
COG1579	Predicted nucleic acid-binding protein, contains Zn-ribbon domain	0	0	0	0	0	0	0	0	0	0	0	0	0	0	0	0	0	0	0	1	1
COG1580	Flagellar basal body-associated protein FliL	0	0	0	0	0	0	0	0	0	0	0	0	0	0	0	0	0	1	0	1	1
COG1581	Archaeal DNA-binding protein	0	0	0	0	0	0	0	0	0	0	0	0	0	0	0	0	0	0	0	0	0
COG1582	Uncharacterized protein YlzI, FlbEa/FlbD family	0	0	0	0	0	0	0	0	0	0	0	0	0	0	0	0	0	1	0	1	1
COG1583	CRISPR/Cas system endoribonuclease Cas6, RAMP superfamily	0	0	0	0	0	0	0	0	0	0	0	0	0	0	0	0	0	0	0	0	0
COG1584	Succinate-acetate transporter protein	0	0	0	0	0	0	0	0	0	0	0	0	0	0	0	0	0	0	0	0	0
COG1585	Membrane protein implicated in regulation of membrane protease activity	0	0	0	0	0	0	0	0	0	0	0	0	0	0	0	0	0	0	0	0	0
COG1586	S-adenosylmethionine decarboxylase or arginine decarboxylase	0	0	0	0	0	0	0	0	0	0	0	0	0	0	0	0	0	0	0	0	0
COG1587	Uroporphyrinogen-III synthase	0	0	0	0	0	0	0	0	0	0	0	0	0	0	0	0	0	0	0	0	0
COG1588	RNase P/RNase MRP subunit p29	0	0	0	0	0	0	0	0	0	0	0	0	0	0	0	0	0	0	0	0	0
COG1589	Cell division septal protein FtsQ	1	1	1	1	1	1	1	1	1	1	1	1	1	1	1	1	1	1	1	1	1
COG1590	tRNA(Phe) wybutosine-synthesizing methylase Tyw3	0	0	0	0	0	0	0	0	0	0	0	0	0	0	0	0	0	0	0	0	0
COG1591	Holliday junction resolvase, archaeal type	0	0	0	0	0	0	0	0	0	0	0	0	0	0	0	0	0	0	0	0	0
COG1592	Rubrerythrin	0	0	0	0	0	0	0	0	0	0	0	0	0	0	0	0	0	0	0	0	0
COG1593	TRAP-type C4-dicarboxylate transport system, large permease component	0	0	0	0	0	0	0	0	0	0	1	1	1	0	0	0	0	0	0	0	0
COG1594	DNA-directed RNA polymerase, subunit M/Transcription elongation factor TFIIS	0	0	0	0	0	0	0	0	0	0	0	0	0	0	0	0	0	0	0	0	0
COG1595	DNA-directed RNA polymerase specialized sigma subunit, sigma24 family	5	5	5	4	5	5	5	5	4	5	2	2	2	3	4	4	4	4	3	1	3
COG1596	Periplasmic protein involved in polysaccharide export, contains SLBB domain of the beta-grasp fold	0	0	0	0	0	0	0	0	0	0	0	0	0	0	0	0	0	0	0	0	0
COG1597	Diacylglycerol kinase family enzyme	4	4	4	4	4	4	4	4	4	4	4	4	4	3	4	3	4	4	4	4	4
COG1598	Predicted nuclease of the RNAse H fold, HicB family	0	0	0	1	0	0	0	0	1	0	0	0	0	0	0	0	0	0	1	1	0
COG1599	ssDNA-binding replication factor A, large subunit	0	0	0	0	0	0	0	0	0	0	0	0	0	0	0	0	0	0	0	0	0
COG1600	Epoxyqueuosine reductase QueG (queuosine biosynthesis)	1	1	1	1	1	1	0	1	1	1	1	1	1	1	1	1	1	1	1	1	1
COG1601	Translation initiation factor 2, beta subunit (eIF-2beta)/eIF-5 N-terminal domain	0	0	0	0	0	0	0	0	0	0	0	0	0	0	0	0	0	0	0	0	0
COG1602	Uncharacterized protein	0	0	0	0	0	0	0	0	0	0	0	0	0	0	0	0	0	0	0	0	0
COG1603	RNase P/RNase MRP subunit p30	0	0	0	0	0	0	0	0	0	0	0	0	0	0	0	0	0	0	0	0	0
COG1604	CRISPR/Cas system CMR subunit Cmr6, Cas7 group, RAMP superfamily	0	0	0	0	0	0	0	0	0	0	0	0	0	0	0	0	0	0	0	0	0
COG1605	Chorismate mutase	0	0	0	0	0	0	0	0	0	0	0	0	0	0	0	0	0	0	0	0	0
COG1606	ATP-utilizing enzyme, PP-loop superfamily	0	0	0	0	0	0	0	0	0	0	0	0	0	0	0	0	1	0	0	0	0
COG1607	Acyl-CoA hydrolase	1	1	1	1	1	1	1	1	1	1	0	0	0	0	0	0	1	0	1	0	0
COG1608	Isopentenyl phosphate kinase	0	0	0	0	0	0	0	0	0	0	0	0	0	0	0	0	0	0	0	0	0
COG1609	DNA-binding transcriptional regulator, LacI/PurR family	10	10	11	10	10	10	10	10	10	11	14	15	14	16	11	11	11	18	16	20	21
COG1610	Uncharacterized conserved protein YqeY	1	1	1	1	1	1	1	1	1	1	1	1	1	1	1	1	1	1	1	1	1
COG1611	Predicted Rossmann fold nucleotide-binding protein	1	1	1	1	1	1	1	1	1	1	1	1	1	1	0	0	1	1	1	2	2
COG1612	Heme A synthase	0	0	0	0	0	0	0	0	0	0	0	0	0	0	0	0	0	0	0	0	0
COG1613	ABC-type sulfate transport system, periplasmic component	0	0	0	0	0	0	0	0	0	0	0	0	0	0	0	0	0	0	0	0	0
COG1614	CO dehydrogenase/acetyl-CoA synthase beta subunit	0	0	0	0	0	0	0	0	0	0	0	0	0	0	0	0	0	0	0	0	0
COG1615	Uncharacterized membrane protein, UPF0182 family	0	0	0	0	0	0	0	0	0	0	0	0	0	0	0	0	0	0	0	0	0
COG1617	tRNA threonylcarbamoyladenosine modification (KEOPS) complex, Cgi121 subunit	0	0	0	0	0	0	0	0	0	0	0	0	0	0	0	0	0	0	0	0	0
COG1618	Nucleoside-triphosphatase THEP1	0	0	0	0	0	0	0	0	0	0	0	0	0	0	0	0	0	0	0	0	0
COG1619	Muramoyltetrapeptide carboxypeptidase LdcA (peptidoglycan recycling)	0	0	0	0	0	0	0	0	0	0	1	1	1	0	0	0	0	0	0	0	0
COG1620	L-lactate permease	0	0	0	0	0	0	0	0	0	0	0	0	0	0	0	0	0	0	0	0	0
COG1621	Sucrose-6-phosphate hydrolase SacC, GH32 family	1	1	1	1	1	1	1	1	1	1	0	2	1	1	0	0	1	1	0	2	2
COG1622	Heme/copper-type cytochrome/quinol oxidase, subunit 2	0	0	0	0	0	0	0	0	0	0	0	0	0	0	0	0	0	0	0	0	0
COG1623	Diadenylate cyclase (c-di-AMP synthetase), DNA integrity scanning protein DisA	0	0	0	0	0	0	0	0	0	0	0	0	0	0	0	0	0	0	0	0	0
COG1624	Diadenylate cyclase (c-di-AMP synthetase), DisA_N domain	1	1	1	1	1	1	1	1	1	1	1	1	1	1	1	1	1	1	1	1	1
COG1625	Fe-S oxidoreductase, related to NifB/MoaA family	0	0	0	0	0	0	0	0	0	0	0	0	0	0	0	0	0	0	0	0	0
COG1626	Neutral trehalase	0	0	0	0	0	0	0	0	0	0	0	0	0	0	0	0	0	0	0	0	0
COG1627	Uncharacterized protein	0	0	0	0	0	0	0	0	0	0	0	0	0	0	0	0	0	0	0	0	0
COG1628	Endonuclease V homolog, UPF0215 family	0	0	0	0	0	0	0	0	0	0	0	0	0	0	0	0	0	0	0	0	0
COG1629	Outer membrane receptor proteins, mostly Fe transport	0	0	0	0	0	0	0	0	0	0	0	0	0	0	0	0	0	0	0	0	0
COG1630	NurA 5'-3' nuclease	0	0	0	0	0	0	0	0	0	0	0	0	0	0	0	0	0	0	0	0	0
COG1631	Ribosomal protein L44E	0	0	0	0	0	0	0	0	0	0	0	0	0	0	0	0	0	0	0	0	0
COG1632	Ribosomal protein L15E	0	0	0	0	0	0	0	0	0	0	0	0	0	0	0	0	0	0	0	0	0
COG1633	Rubrerythrin	0	0	0	0	0	0	0	0	0	0	0	0	0	0	0	0	0	0	0	0	0
COG1634	Uncharacterized Rossmann fold enzyme	0	0	0	0	0	0	0	0	0	0	0	0	0	0	0	0	0	0	0	0	0
COG1635	Archaeal ribulose 1,5-bisphosphate synthetase/yeast thiazole synthase	0	0	0	0	0	0	0	0	0	0	0	0	0	0	0	0	0	0	0	0	0
COG1636	Predicted ATPase, Adenine nucleotide alpha hydrolases (AANH) superfamily	1	1	1	1	1	1	1	1	1	1	1	1	1	1	1	1	0	0	1	0	0
COG1637	Endonuclease NucS, RecB family	0	0	0	0	0	0	0	0	0	0	0	0	0	0	0	0	0	0	0	0	0
COG1638	TRAP-type C4-dicarboxylate transport system, periplasmic component	0	0	0	0	0	0	0	0	0	0	1	1	1	0	0	0	0	0	0	0	0
COG1639	HD-like signal output (HDOD) domain, no enzymatic activity	0	0	0	0	0	0	0	0	0	0	0	0	0	0	0	0	0	0	0	0	0
COG1640	4-alpha-glucanotransferase	0	0	0	0	0	0	0	0	0	0	0	0	0	0	0	0	0	0	0	0	0
COG1641	Uncharacterized conserved protein, DUF111 family	0	0	0	0	0	0	0	0	0	0	0	0	0	0	0	0	1	0	0	0	0
COG1643	HrpA-like RNA helicase	0	0	0	0	0	0	0	0	0	0	0	0	0	0	0	0	0	0	0	0	0
COG1644	DNA-directed RNA polymerase, subunit N (RpoN/RPB10)	0	0	0	0	0	0	0	0	0	0	0	0	0	0	0	0	0	0	0	0	0
COG1645	Uncharacterized Zn-finger containing protein, UPF0148 family	0	0	0	0	0	0	0	0	0	0	0	0	0	0	0	0	0	0	0	0	0
COG1646	Heptaprenylglyceryl phosphate synthase	0	0	0	0	0	0	0	0	0	0	0	0	0	0	0	0	0	0	0	0	0
COG1647	Esterase/lipase	1	1	1	1	1	1	1	1	1	1	1	1	1	1	1	1	1	1	1	1	1
COG1648	Siroheme synthase (precorrin-2 oxidase/ferrochelatase domain)	0	0	0	0	0	0	0	0	0	0	0	0	0	0	0	0	0	0	0	0	0
COG1649	Uncharacterized lipoprotein YddW, UPF0748 family	0	0	0	0	0	0	0	0	0	0	0	0	0	0	0	0	0	0	0	0	0
COG1650	D-tyrosyl-tRNA(Tyr) deacylase	0	0	0	0	0	0	0	0	0	0	0	0	0	0	0	0	0	0	0	0	0
COG1651	Protein-disulfide isomerase	1	1	1	1	1	1	1	1	1	1	1	1	1	1	1	1	0	1	1	1	1
COG1652	Nucleoid-associated protein YgaU, contains BON and LysM domains	0	0	0	0	0	0	0	0	0	0	0	0	0	0	0	0	0	0	0	0	0
COG1653	ABC-type glycerol-3-phosphate transport system, periplasmic component	6	6	5	6	6	5	6	6	6	5	8	6	10	7	6	6	4	17	7	15	23
COG1654	Biotin operon repressor	0	0	0	0	0	0	0	0	0	0	0	0	0	0	0	0	0	0	0	0	0
COG1655	Uncharacterized protein, DUF2225 family	0	0	0	0	0	0	0	0	0	0	0	0	0	0	0	0	0	0	0	0	0
COG1656	Uncharacterized conserved protein, contains PIN domain	0	0	0	0	0	0	0	0	0	0	0	0	0	0	0	0	0	0	0	0	0
COG1657	Squalene cyclase	0	0	0	0	0	0	0	0	0	0	0	0	0	0	0	0	0	0	0	0	0
COG1658	5S rRNA maturation endonuclease (Ribonuclease M5), contains TOPRIM domain	1	1	1	1	1	1	1	1	1	1	1	1	1	1	1	1	1	1	1	1	1
COG1659	Uncharacterized protein, linocin/CFP29 family	0	0	0	0	0	0	0	0	0	0	0	0	0	0	0	0	0	0	0	0	0
COG1660	RNase adaptor protein for sRNA GlmZ degradation, contains a P-loop ATPase domain	1	1	1	1	1	1	1	1	1	1	1	1	1	1	1	1	1	1	1	1	1
COG1661	Predicted DNA-binding protein with PD1-like DNA-binding motif	0	0	0	0	0	0	0	0	0	0	0	0	0	0	0	0	0	0	0	0	0
COG1662	Transposase and inactivated derivatives, IS1 family	0	0	0	0	0	0	0	0	0	0	0	0	0	0	0	0	0	0	0	0	0
COG1663	Tetraacyldisaccharide-1-P 4'-kinase	0	0	0	0	0	0	0	0	0	0	0	0	0	0	0	0	0	0	0	0	0
COG1664	Cytoskeletal protein CcmA, bactofilin family	0	0	0	0	0	0	0	0	0	0	0	0	0	0	0	0	0	0	0	0	0
COG1665	Predicted nucleotidyltransferase	0	0	0	0	0	0	0	0	0	0	0	0	0	0	0	0	0	0	0	0	0
COG1666	Uncharacterized conserved protein YajQ, UPF0234 family	1	1	1	1	1	1	1	1	1	1	1	1	1	1	1	1	1	1	1	1	1
COG1667	Uncharacterized protein	0	0	0	0	0	0	0	0	0	0	0	0	0	0	0	0	0	0	0	0	0
COG1668	ABC-type Na+ efflux pump, permease component	1	1	1	1	1	1	1	1	1	1	1	1	1	1	1	1	1	1	1	1	1
COG1669	Predicted nucleotidyltransferase	0	0	0	0	0	0	0	0	0	0	0	0	0	0	1	1	1	1	0	0	0
COG1670	Protein N-acetyltransferase, RimJ/RimL family	2	2	2	2	2	2	2	2	2	2	2	3	2	3	3	3	7	6	6	6	8
COG1671	Uncharacterized conserved protein YaiI, UPF0178 family	1	1	1	1	1	1	1	1	1	1	1	1	1	1	1	1	1	1	1	1	1
COG1672	Predicted ATPase, archaeal AAA+ ATPase superfamily	0	0	0	0	0	0	0	0	0	0	0	0	0	0	0	0	0	0	0	0	0
COG1673	Predicted RNA-binding protein, contains PUA-like EVE domain	0	0	0	0	0	0	0	0	0	0	0	0	0	0	0	0	0	0	0	0	0
COG1674	DNA segregation ATPase FtsK/SpoIIIE and related proteins	2	1	1	1	2	1	1	2	2	1	3	2	2	1	1	1	1	2	1	2	2
COG1675	Transcription initiation factor IIE, alpha subunit	0	0	0	0	0	0	0	0	0	0	0	0	0	0	0	0	0	0	0	0	0
COG1676	tRNA splicing endonuclease	0	0	0	0	0	0	0	0	0	0	0	0	0	0	0	0	0	0	0	0	0
COG1677	Flagellar hook-basal body complex protein FliE	0	0	0	0	0	0	0	0	0	0	0	0	0	0	0	0	0	1	0	1	1
COG1678	Putative transcriptional regulator, AlgH/UPF0301 family	0	0	0	0	0	0	0	0	0	0	0	0	0	0	0	0	0	0	0	0	0
COG1679	Predicted aconitase	0	0	0	0	0	0	0	0	0	0	0	0	0	0	0	0	0	0	0	0	0
COG1680	CubicO group peptidase, beta-lactamase class C family	1	1	1	2	1	2	1	1	2	2	2	2	2	2	2	2	4	3	2	3	2
COG1681	Archaellin (archaeal flagellin)	0	0	0	0	0	0	0	0	0	0	0	0	0	0	0	0	0	0	0	0	0
COG1682	ABC-type polysaccharide/polyol phosphate export permease	2	2	2	2	2	2	2	2	2	2	2	2	2	3	3	3	3	2	2	3	4
COG1683	Uncharacterized conserved protein YbbK, DUF523 family	1	1	1	1	1	1	1	1	1	1	1	1	1	1	1	1	1	1	1	1	1
COG1684	Flagellar biosynthesis protein FliR	0	0	0	0	0	0	0	0	0	0	0	0	0	0	0	0	0	1	0	1	1
COG1685	Archaeal shikimate kinase	0	0	0	0	0	0	0	0	0	0	0	0	0	0	0	0	0	0	0	0	0
COG1686	D-alanyl-D-alanine carboxypeptidase	1	1	1	1	1	1	1	1	1	1	1	1	1	1	1	1	1	1	1	1	1
COG1687	Branched-chain amino acid transport protein AzlD	0	0	0	0	0	0	0	0	0	0	0	0	0	0	0	0	0	0	0	0	0
COG1688	CRISPR/Cas system-associated protein Cas5, RAMP superfamily	0	0	0	0	0	0	0	0	0	0	0	0	0	0	0	0	0	0	0	0	0
COG1689	Uncharacterized protein	0	0	0	0	0	0	0	0	0	0	0	0	0	0	0	0	0	0	0	0	0
COG1690	RNA-splicing ligase RtcB, repairs tRNA damage	0	0	0	0	0	0	0	0	0	0	0	0	0	0	0	0	0	0	0	0	0
COG1691	NCAIR mutase (PurE)-related protein	0	0	0	0	0	0	0	0	0	0	0	0	0	0	0	0	1	0	0	0	0
COG1692	Calcineurin-like phosphoesterase	1	1	1	1	1	1	1	1	1	1	1	1	1	1	1	1	1	1	1	1	1
COG1693	Repressor of nif and glnA expression	0	0	0	0	0	0	0	0	0	0	0	0	0	0	0	0	0	0	0	0	0
COG1694	NTP pyrophosphatase, house-cleaning of non-canonical NTPs	2	2	3	2	2	3	2	2	2	3	2	2	2	2	2	2	3	3	2	3	4
COG1695	DNA-binding transcriptional regulator, PadR family	4	4	3	5	4	3	4	4	5	3	4	4	3	3	3	3	1	4	5	3	2
COG1696	D-alanyl-lipoteichoic acid acyltransferase DltB, MBOAT superfamily	1	1	1	1	1	1	1	1	1	1	1	1	1	1	1	1	1	1	1	1	1
COG1697	DNA topoisomerase VI, subunit A	0	0	0	0	0	0	0	0	0	0	0	0	0	0	0	0	0	0	0	0	0
COG1698	Uncharacterized protein, UPF0147 family	0	0	0	0	0	0	0	0	0	0	0	0	0	0	0	0	0	0	0	0	0
COG1699	Flagellar assembly factor FliW	0	0	0	0	0	0	0	0	0	0	0	0	0	0	0	0	0	0	0	0	0
COG1700	Predicted component of virus defense system, contains PD-(D/E)xK nuclease domain, DUF524	0	0	0	0	0	0	0	0	0	0	0	0	0	0	0	0	0	0	0	0	0
COG1701	Archaeal phosphopantothenate synthetase	0	0	0	0	0	0	0	0	0	0	0	0	0	0	0	0	0	0	0	0	0
COG1702	Phosphate starvation-inducible protein PhoH, predicted ATPase	1	1	1	1	1	1	1	1	1	1	1	1	1	1	1	1	1	1	1	1	1
COG1703	Putative periplasmic protein kinase ArgK or related GTPase of G3E family	0	0	0	0	0	0	0	0	0	0	0	0	0	0	0	0	0	0	0	0	0
COG1704	Uncharacterized conserved protein	0	0	0	0	0	0	0	0	0	0	0	0	0	0	0	0	1	0	0	0	0
COG1705	Flagellum-specific peptidoglycan hydrolase FlgJ	7	6	5	7	4	5	6	6	7	4	6	7	7	5	8	8	6	6	5	6	6
COG1706	Flagellar basal body P-ring protein FlgI	0	0	0	0	0	0	0	0	0	0	0	0	0	0	0	0	0	0	0	0	0
COG1707	Uncharacterized protein, contains ACT and thioredoxin-like domains	0	0	0	0	0	0	0	0	0	0	0	0	0	0	0	0	0	0	0	0	0
COG1708	Predicted nucleotidyltransferase	0	0	0	0	0	0	0	0	0	0	1	0	0	0	0	0	0	0	0	0	0
COG1709	Predicted transcriptional regulator	0	0	0	0	0	0	0	0	0	0	0	0	0	0	0	0	0	0	0	0	0
COG1710	Uncharacterized protein	0	0	0	0	0	0	0	0	0	0	0	0	0	0	0	0	0	0	0	0	0
COG1711	DNA replication initiation complex subunit, GINS family	0	0	0	0	0	0	0	0	0	0	0	0	0	0	0	0	0	0	0	0	0
COG1712	Predicted dinucleotide-utilizing enzyme	0	0	0	0	0	0	0	0	0	0	0	0	0	0	0	0	0	0	0	0	0
COG1713	HD superfamily phosphohydrolase YqeK (fused to NMNAT in mycoplasms)	2	2	2	2	1	2	2	1	2	2	1	1	1	1	1	1	2	2	1	2	2
COG1714	Uncharacterized membrane protein YckC, RDD family	1	1	1	1	1	1	1	1	1	1	2	1	2	1	1	1	0	1	1	1	1
COG1715	Restriction endonuclease Mrr	0	0	0	0	0	0	0	0	0	0	0	0	0	0	0	0	1	0	0	0	0
COG1716	Forkhead associated (FHA) domain, binds pSer, pThr, pTyr	0	0	0	0	0	0	0	0	0	0	0	0	0	0	0	0	0	0	0	0	0
COG1717	Ribosomal protein L32E	0	0	0	0	0	0	0	0	0	0	0	0	0	0	0	0	0	0	0	0	0
COG1718	Serine/threonine-protein kinase RIO1	0	0	0	0	0	0	0	0	0	0	0	0	0	0	0	0	0	0	0	0	0
COG1719	Predicted hydrocarbon binding protein, contains 4VR domain	0	0	0	0	0	0	0	0	0	0	0	0	0	0	0	0	0	0	0	0	0
COG1720	tRNA (Thr-GGU) A37 N-methylase	0	0	0	0	0	0	0	0	0	0	0	0	0	0	0	0	0	0	0	0	1
COG1721	Uncharacterized conserved protein, DUF58 family, contains vWF domain	0	0	0	0	0	0	0	0	0	0	0	0	0	0	0	0	0	0	0	0	0
COG1722	Exonuclease VII small subunit	1	1	1	1	1	1	1	1	1	1	1	1	1	1	1	1	1	1	1	1	1
COG1723	Uncharacterized protein, Rmd1/YagE family	0	0	0	0	0	0	0	0	0	0	0	0	0	0	0	0	0	0	0	0	0
COG1724	Predicted RNA binding protein YcfA, dsRBD-like fold, HicA-like mRNA interferase family	0	0	0	0	0	0	0	0	0	0	0	0	0	0	0	0	0	0	0	0	0
COG1725	DNA-binding transcriptional regulator YhcF, GntR family	0	0	0	0	0	0	0	0	0	0	0	0	0	0	0	0	2	3	1	2	2
COG1726	Na+-transporting NADH:ubiquinone oxidoreductase, subunit NqrA	0	0	0	0	0	0	0	0	0	0	0	0	0	0	0	0	0	0	0	0	0
COG1727	Ribosomal protein L18E	0	0	0	0	0	0	0	0	0	0	0	0	0	0	0	0	0	0	0	0	0
COG1728	Uncharacterized protein YaaR, TM1646/DUF327 family	0	0	0	0	0	0	0	0	0	0	0	0	0	0	0	0	0	0	0	0	0
COG1729	Periplasmic TolA-binding protein (function unknown)	0	0	0	0	0	0	0	0	0	0	0	0	0	0	0	0	0	0	0	0	0
COG1730	Prefoldin subunit 5	0	0	0	0	0	0	0	0	0	0	0	0	0	0	0	0	0	0	0	0	0
COG1731	Archaeal riboflavin synthase	0	0	0	0	0	0	0	0	0	0	0	0	0	0	0	0	0	0	0	0	0
COG1732	Periplasmic glycine betaine/choline-binding (lipo)protein of an ABC-type transport system (osmoprotectant binding protein)	1	1	1	1	1	1	1	1	1	1	2	2	2	2	1	1	2	2	2	2	2
COG1733	DNA-binding transcriptional regulator, HxlR family	2	2	2	2	2	2	2	2	2	2	1	1	2	2	2	2	5	2	2	3	3
COG1734	RNA polymerase-binding transcription factor DksA	0	0	0	0	0	0	0	0	0	0	0	0	0	0	0	0	0	0	0	0	0
COG1735	Predicted metal-dependent hydrolase, phosphotriesterase family	0	0	0	0	0	0	0	0	0	0	0	0	0	0	0	0	0	1	0	0	0
COG1736	Diphthamide synthase subunit DPH2	0	0	0	0	0	0	0	0	0	0	0	0	0	0	0	0	0	0	0	0	0
COG1737	DNA-binding transcriptional regulator, MurR/RpiR family, contains HTH and SIS domains	5	5	6	4	6	6	4	7	4	6	5	3	6	11	4	4	9	12	6	14	13
COG1738	Uncharacterized PurR-regulated membrane protein YhhQ, DUF165 family	0	0	0	0	0	0	0	0	0	0	0	0	0	0	0	0	0	0	0	0	0
COG1739	Putative translation regulator, IMPACT (imprinted ancient) protein family	1	1	1	1	1	1	1	1	1	1	1	1	1	1	1	1	1	1	1	1	1
COG1740	Ni,Fe-hydrogenase I small subunit	0	0	0	0	0	0	0	0	0	0	0	0	0	0	0	0	0	0	0	0	0
COG1741	Redox-sensitive bicupin YhaK, pirin superfamily	0	0	0	0	0	0	0	0	0	0	0	0	0	0	0	0	0	0	0	0	0
COG1742	Uncharacterized inner membrane protein YnfA, drug/metabolite transporter superfamily	0	0	0	0	0	0	0	0	0	0	0	0	0	0	0	0	0	0	0	0	0
COG1743	Adenine-specific DNA methylase, contains a Zn-ribbon domain	0	0	0	0	0	0	0	0	0	0	0	0	0	0	0	0	0	0	0	0	0
COG1744	Basic membrane lipoprotein Med, periplasmic binding protein (PBP1-ABC) superfamily	1	1	1	1	1	1	1	1	1	1	1	1	1	1	1	1	2	1	1	1	1
COG1745	Uncharacterized protein	0	0	0	0	0	0	0	0	0	0	0	0	0	0	0	0	0	0	0	0	0
COG1746	tRNA nucleotidyltransferase (CCA-adding enzyme)	0	0	0	0	0	0	0	0	0	0	0	0	0	0	0	0	0	0	0	0	0
COG1747	Uncharacterized N-terminal domain of the transcription elongation factor GreA	0	0	0	0	0	0	0	0	0	0	0	0	0	0	0	0	0	0	0	0	0
COG1748	Saccharopine dehydrogenase, NADP-dependent	0	0	0	0	0	0	0	0	0	0	0	0	0	0	0	0	0	0	0	0	0
COG1749	Flagellar hook protein FlgE	0	0	0	0	0	0	0	0	0	0	0	0	0	0	0	0	0	0	0	0	0
COG1750	Predicted archaeal serine protease, S18 family	0	0	0	0	0	0	0	0	0	0	0	0	0	0	0	0	0	0	0	0	0
COG1751	Uncharacterized protein	0	0	0	0	0	0	0	0	0	0	0	0	0	0	0	0	0	0	0	0	0
COG1752	Predicted acylesterase/phospholipase RssA, containd patatin domain	1	1	1	1	1	1	1	1	1	1	1	1	1	1	1	1	0	1	1	1	1
COG1753	Predicted antitoxin, CopG family	0	0	0	0	0	0	0	0	0	0	0	0	0	0	0	0	0	0	0	0	0
COG1754	Uncharacterized C-terminal domain of topoisomerase IA	0	0	0	0	0	0	0	0	0	0	0	0	0	0	0	0	0	0	0	0	0
COG1755	Uncharacterized protein YpbQ, isoprenylcysteine carboxyl methyltransferase (ICMT) family	1	1	1	1	1	1	1	1	1	1	0	0	0	0	1	1	0	0	0	0	0
COG1756	rRNA pseudouridine-1189 N-methylase Emg1, Nep1/Mra1 family	0	0	0	0	0	0	0	0	0	0	0	0	0	0	0	0	0	0	0	0	0
COG1757	Na+/H+ antiporter NhaC	2	2	2	2	2	2	2	2	2	2	2	2	2	2	2	2	2	0	2	0	0
COG1758	DNA-directed RNA polymerase, subunit K/omega	1	1	1	1	1	1	1	1	1	1	1	1	1	1	1	1	1	1	1	1	1
COG1759	5-formaminoimidazole-4-carboxamide-1-beta-D-ribofuranosyl 5'-monophosphate synthetase (purine biosynthesis)	0	0	0	0	0	0	0	0	0	0	0	0	0	0	0	0	0	0	0	0	0
COG1760	L-serine deaminase	2	2	2	2	2	2	2	2	2	2	2	2	2	2	3	3	4	2	3	2	2
COG1761	DNA-directed RNA polymerase, subunit L	0	0	0	0	0	0	0	0	0	0	0	0	0	0	0	0	0	0	0	0	0
COG1762	Phosphotransferase system mannitol/fructose-specific IIA domain (Ntr-type)	7	7	7	6	8	7	7	8	6	7	5	9	7	4	4	4	5	9	5	7	12
COG1763	Molybdopterin-guanine dinucleotide biosynthesis protein	0	0	0	0	0	0	0	0	0	0	0	0	0	0	0	0	0	0	0	0	0
COG1764	Organic hydroperoxide reductase OsmC/OhrA	3	3	4	3	3	4	3	4	3	4	3	3	2	1	3	3	1	2	3	2	2
COG1765	Uncharacterized OsmC-related protein	0	0	0	0	0	0	0	0	0	0	0	1	0	0	0	0	1	1	0	1	1
COG1766	Flagellar biosynthesis/type III secretory pathway M-ring protein FliF/YscJ	0	0	0	0	0	0	0	0	0	0	0	0	0	0	0	0	0	1	0	1	1
COG1767	Triphosphoribosyl-dephospho-CoA synthetase	0	0	0	0	0	0	0	0	0	0	1	1	1	0	0	0	1	1	2	2	1
COG1768	Predicted phosphohydrolase	0	0	0	0	0	0	0	0	0	0	0	0	0	0	0	0	0	0	0	0	0
COG1769	CRISPR/Cas system CMR-associated protein Cmr3, group 5 of RAMP superfamily	0	0	0	0	0	0	0	0	0	0	0	0	0	0	0	0	0	0	0	0	0
COG1770	Protease II	0	0	0	0	0	0	0	0	0	0	0	0	0	0	0	0	0	0	0	0	0
COG1771	Uncharacterized protein, contains N-terminal Zn-finger domain	0	0	0	0	0	0	0	0	0	0	0	0	0	0	0	0	0	0	0	0	0
COG1772	Uncharacterized protein	0	0	0	0	0	0	0	0	0	0	0	0	0	0	0	0	0	0	0	0	0
COG1773	Rubredoxin	0	0	0	0	0	0	0	0	0	0	0	0	0	0	0	0	0	0	0	0	0
COG1774	Cell fate regulator YaaT, PSP1 superfamily (controls sporulation, competence, biofilm development)	1	1	1	1	1	1	1	1	1	1	1	1	1	1	1	1	1	1	1	1	1
COG1775	Benzoyl-CoA reductase/2-hydroxyglutaryl-CoA dehydratase subunit, BcrC/BadD/HgdB	0	0	0	0	0	0	0	0	0	0	0	0	0	0	0	0	0	0	0	0	0
COG1776	Chemotaxis protein CheY-P-specific phosphatase CheC	0	0	0	0	0	0	0	0	0	0	0	0	0	0	0	0	0	2	0	2	2
COG1777	Predicted transcriptional regulator	0	0	0	0	0	0	0	0	0	0	0	0	0	0	0	0	0	0	0	0	0
COG1778	3-deoxy-D-manno-octulosonate 8-phosphate phosphatase KdsC and related HAD superfamily phosphatases	0	0	0	0	0	0	0	0	0	0	0	0	0	0	0	0	0	0	0	0	0
COG1779	C4-type Zn-finger protein	0	0	0	0	0	0	0	0	0	0	0	0	0	0	0	0	0	0	0	0	0
COG1780	Protein involved in ribonucleotide reduction	1	1	1	1	1	1	1	1	1	1	1	1	1	1	1	1	2	1	1	1	1
COG1781	Aspartate carbamoyltransferase, regulatory subunit	0	0	0	0	0	0	0	0	0	0	0	0	0	0	0	0	0	0	0	0	0
COG1782	Predicted metal-dependent RNase, contains metallo-beta-lactamase and KH domains	0	0	0	0	0	0	0	0	0	0	0	0	0	0	0	0	0	0	0	0	0
COG1783	Phage terminase large subunit	0	0	0	0	0	0	0	0	0	0	0	1	0	0	0	0	0	1	0	1	0
COG1784	TctA family transporter	0	0	0	0	0	0	0	0	0	0	0	0	0	0	0	0	0	0	0	0	0
COG1785	Alkaline phosphatase	0	0	0	0	0	0	0	0	0	0	0	0	0	0	0	0	1	0	0	0	0
COG1786	Swiveling domain associated with predicted aconitase	0	0	0	0	0	0	0	0	0	0	0	0	0	0	0	0	0	0	0	0	0
COG1787	Endonuclease, HJR/Mrr/RecB family	0	0	0	0	0	0	0	0	0	0	0	0	0	0	0	0	0	0	0	0	0
COG1788	Acyl CoA:acetate/3-ketoacid CoA transferase, alpha subunit	0	0	0	0	0	0	0	0	0	0	0	0	0	0	0	0	0	0	0	0	0
COG1790	Uncharacterized protein	0	0	0	0	0	0	0	0	0	0	0	0	0	0	0	0	0	0	0	0	0
COG1791	Acireductone dioxygenase (methionine salvage), cupin superfamily	0	0	0	0	0	0	0	0	0	0	0	0	0	0	0	0	0	0	0	0	0
COG1792	Cell shape-determining protein MreC	1	1	1	1	1	1	1	1	1	1	1	0	1	1	1	1	1	1	1	1	1
COG1793	ATP-dependent DNA ligase	0	0	0	0	0	0	0	0	0	0	0	0	0	0	0	0	0	0	0	0	0
COG1794	Aspartate/glutamate racemase	1	1	1	1	1	1	1	1	1	1	1	1	1	1	1	1	0	1	1	1	1
COG1795	Formaldehyde-activating enzyme nesessary for methanogenesis	0	0	0	0	0	0	0	0	0	0	0	0	0	0	0	0	0	0	0	0	0
COG1796	DNA polymerase/3'-5' exonuclease PolX	0	0	0	0	0	0	0	0	0	0	0	0	0	0	0	0	0	0	0	0	0
COG1797	Cobyrinic acid a,c-diamide synthase	0	0	0	0	0	0	0	0	0	0	0	0	0	0	0	0	0	0	0	0	0
COG1798	Diphthamide biosynthesis methyltransferase	0	0	0	0	0	0	0	0	0	0	0	0	0	0	0	0	0	0	0	0	0
COG1799	FtsZ-interacting cell division protein YlmF	1	1	1	1	1	1	1	1	1	1	1	1	1	1	1	1	1	1	1	1	1
COG1800	Predicted transglutaminase-like protease	0	0	0	0	0	0	0	0	0	0	0	0	0	0	0	0	0	0	0	0	0
COG1801	Uncharacterized conserved protein YecE, DUF72 family	1	1	1	1	1	1	1	1	1	1	1	1	1	1	1	1	1	1	1	1	1
COG1802	DNA-binding transcriptional regulator, GntR family	0	0	0	0	0	0	0	0	0	0	2	2	2	1	1	1	1	1	2	2	2
COG1803	Methylglyoxal synthase	1	1	1	1	1	1	1	1	1	1	1	1	1	1	1	1	1	1	1	1	1
COG1804	Crotonobetainyl-CoA:carnitine CoA-transferase CaiB and related acyl-CoA transferases	0	0	0	0	0	0	0	0	0	0	0	0	0	0	0	0	0	0	0	0	0
COG1805	Na+-transporting NADH:ubiquinone oxidoreductase, subunit NqrB	0	0	0	0	0	0	0	0	0	0	0	0	0	0	0	0	0	0	0	0	0
COG1806	Regulator of PEP synthase PpsR, kinase-PPPase family (combines ADP:protein kinase and phosphorylase activities)	1	1	1	1	1	1	1	1	1	1	1	1	1	1	1	1	2	2	1	2	2
COG1807	4-amino-4-deoxy-L-arabinose transferase or related glycosyltransferase of PMT family	1	1	1	1	1	1	1	1	1	1	1	1	1	0	1	1	0	0	0	0	0
COG1808	Uncharacterized membrane protein	0	0	0	0	0	0	0	0	0	0	0	0	0	0	0	0	0	0	0	1	0
COG1809	Phosphosulfolactate synthase, CoM biosynthesis protein A	0	0	0	0	0	0	0	0	0	0	0	0	0	0	0	0	0	0	0	0	0
COG1810	Uncharacterized protein	0	0	0	0	0	0	0	0	0	0	0	0	0	0	0	0	0	0	0	0	0
COG1811	Uncharacterized membrane protein YqgA, affects biofilm formation	0	0	0	0	0	0	0	0	0	0	1	1	1	1	0	0	0	0	1	0	0
COG1812	Archaeal S-adenosylmethionine synthetase	0	0	0	0	0	0	0	0	0	0	0	0	0	0	0	0	0	0	0	0	0
COG1813	Archaeal ribosome-binding protein aMBF1, putative translation factor, contains Zn-ribbon and HTH domains	0	0	0	0	0	0	0	0	0	0	0	0	0	0	0	0	0	0	0	0	0
COG1814	Predicted Fe2+/Mn2+ transporter, VIT1/CCC1 family	0	0	0	0	0	0	0	0	0	0	0	0	0	0	0	0	0	0	0	0	0
COG1815	Flagellar basal body rod protein FlgB	0	0	0	0	0	0	0	0	0	0	0	0	0	0	0	0	0	1	0	1	1
COG1816	Adenosine deaminase	0	0	0	0	0	0	0	0	0	0	0	0	0	0	0	0	1	2	0	1	1
COG1817	Predicted glycosyltransferase	0	0	0	0	0	0	0	0	0	0	0	0	0	0	0	0	0	0	0	0	0
COG1818	tRNA(Ser,Leu) C12 N-acetylase TAN1, contains THUMP domain	0	0	0	0	0	0	0	0	0	0	0	0	0	0	0	0	0	0	0	0	0
COG1819	UDP:flavonoid glycosyltransferase YjiC, YdhE family	0	0	0	0	0	0	0	0	0	0	1	0	1	0	0	0	0	0	0	1	0
COG1820	N-acetylglucosamine-6-phosphate deacetylase	1	1	1	1	1	1	1	1	1	1	1	1	1	1	1	1	2	1	1	1	2
COG1821	Predicted ATP-dependent carboligase, ATP-grasp superfamily	0	0	0	0	0	0	0	0	0	0	0	0	0	0	0	0	0	0	0	0	0
COG1822	Uncharacterized membrane protein	0	0	0	0	0	0	0	0	0	0	0	0	0	0	0	0	0	0	0	0	0
COG1823	L-cystine uptake protein TcyP, sodium:dicarboxylate symporter family	2	2	2	2	2	2	2	2	2	2	1	1	1	1	2	2	1	1	2	1	1
COG1824	Permease, similar to cation transporters	0	0	0	0	0	0	0	0	0	0	0	0	0	0	0	0	0	0	0	0	0
COG1825	Ribosomal protein L25 (general stress protein Ctc)	1	1	1	1	1	1	1	1	1	1	1	1	1	1	1	1	1	1	1	1	1
COG1826	Sec-independent protein translocase protein TatA	0	0	0	0	0	0	0	0	0	0	0	0	0	0	0	0	0	0	0	0	0
COG1827	Transcriptional regulator of NAD metabolism, contains HTH and 3H domains	1	1	1	1	1	1	1	1	1	1	1	1	1	1	1	1	1	1	1	1	1
COG1828	Phosphoribosylformylglycinamidine (FGAM) synthase, PurS component	1	1	1	1	1	1	1	1	1	1	1	1	1	1	1	1	1	1	1	1	1
COG1829	Archaeal pantoate kinase	0	0	0	0	0	0	0	0	0	0	0	0	0	0	0	0	0	0	0	0	0
COG1830	Fructose-bisphosphate aldolase class Ia, DhnA family	0	0	0	0	0	0	0	0	0	0	0	0	0	0	0	0	0	0	0	0	0
COG1831	Predicted metal-dependent hydrolase, urease superfamily	0	0	0	0	0	0	0	0	0	0	0	0	0	0	0	0	0	0	0	0	0
COG1832	Predicted CoA-binding protein	1	1	1	1	1	1	1	1	1	1	1	1	1	1	0	0	1	0	1	0	0
COG1833	Uri superfamily endonuclease	0	0	0	0	0	0	0	0	0	0	0	0	0	0	0	0	0	0	0	0	0
COG1834	N-Dimethylarginine dimethylaminohydrolase	0	0	0	0	0	0	0	0	0	0	0	0	0	0	0	0	1	0	0	0	0
COG1835	Peptidoglycan/LPS O-acetylase OafA/YrhL, contains acyltransferase and SGNH-hydrolase domains	2	2	2	1	2	2	2	2	1	2	2	2	2	1	2	3	1	1	1	1	1
COG1836	Uncharacterized membrane protein	0	0	0	0	0	0	0	0	0	0	0	0	0	0	0	0	0	1	0	1	1
COG1837	Predicted RNA-binding protein YlqC, contains KH domain, UPF0109 family	1	1	1	1	1	1	1	1	1	1	1	1	1	1	1	1	1	1	1	1	1
COG1838	Tartrate dehydratase beta subunit/Fumarate hydratase class I, C-terminal domain	0	0	0	0	0	0	0	0	0	0	0	0	0	0	0	0	0	0	0	0	0
COG1839	Adenosine/AMP kinase	0	0	0	0	0	0	0	0	0	0	0	0	0	0	0	0	0	0	0	0	0
COG1840	ABC-type Fe3+ transport system, periplasmic component	0	0	0	0	0	0	0	0	0	0	0	0	0	0	0	0	0	0	0	0	0
COG1841	Ribosomal protein L30/L7E	1	1	1	1	1	1	1	1	1	1	1	1	1	1	1	1	1	1	1	1	1
COG1842	Phage shock protein A	0	0	0	0	0	0	0	0	0	0	0	0	0	0	0	0	0	0	0	0	0
COG1843	Flagellar hook assembly protein FlgD	0	0	0	0	0	0	0	0	0	0	0	0	0	0	0	0	0	0	0	0	0
COG1844	Uncharacterized protein	0	0	0	0	0	0	0	0	0	0	0	0	0	0	0	0	0	0	0	0	0
COG1845	Heme/copper-type cytochrome/quinol oxidase, subunit 3	0	0	0	0	0	0	0	0	0	0	0	0	0	0	0	0	0	0	0	0	0
COG1846	DNA-binding transcriptional regulator, MarR family	7	7	7	7	7	7	7	7	7	7	6	6	6	9	9	9	6	10	8	9	12
COG1847	Predicted RNA-binding protein Jag, conains KH and R3H domains	1	1	1	1	1	1	1	1	1	1	1	1	1	1	1	1	1	1	1	1	1
COG1848	Predicted nucleic acid-binding protein, contains PIN domain	0	0	0	0	0	0	0	0	0	0	0	0	0	0	0	0	0	0	0	1	0
COG1849	Uncharacterized protein	0	0	0	0	0	0	0	0	0	0	0	0	0	0	0	0	0	0	0	0	0
COG1850	Ribulose 1,5-bisphosphate carboxylase, large subunit, or a RuBisCO-like protein	0	0	0	0	0	0	0	0	0	0	0	0	0	0	0	0	0	0	0	0	0
COG1851	Uncharacterized protein, UPF0128 family	0	0	0	0	0	0	0	0	0	0	0	0	0	0	0	0	0	0	0	0	0
COG1852	Uncharacterized protein	0	0	0	0	0	0	0	0	0	0	0	0	0	0	0	0	0	0	0	0	0
COG1853	NADH-FMN oxidoreductase RutF, flavin reductase (DIM6/NTAB) family	1	1	1	1	1	1	1	1	1	1	1	2	1	1	0	0	1	1	1	1	1
COG1854	S-ribosylhomocysteine lyase LuxS, autoinducer biosynthesis	1	1	1	1	1	1	1	1	1	1	1	2	1	1	1	1	1	1	1	1	2
COG1855	Predicted ATPase, PilT family	0	0	0	0	0	0	0	0	0	0	0	0	0	0	0	0	0	0	0	0	0
COG1856	Uncharacterized protein, radical SAM superfamily	0	0	0	0	0	0	0	0	0	0	0	0	0	0	0	0	0	0	0	0	0
COG1857	CRISPR/Cas system-associated protein Cas7, RAMP superfamily	0	0	0	0	0	0	0	0	0	0	0	0	0	0	0	0	0	0	0	0	0
COG1858	Cytochrome c peroxidase	0	0	0	0	0	0	0	0	0	0	0	0	0	0	0	0	0	0	0	0	0
COG1859	RNA:NAD 2'-phosphotransferase, TPT1/KptA family	0	0	0	0	0	0	0	0	0	0	0	0	0	0	0	0	0	0	0	0	0
COG1860	Uncharacterized conserved protein, UPF0179 family	0	0	0	0	0	0	0	0	0	0	0	0	0	0	0	0	0	0	0	0	0
COG1861	Spore coat polysaccharide biosynthesis protein SpsF, cytidylyltransferase family	0	0	0	0	0	0	0	0	0	0	0	0	0	0	0	0	0	0	0	0	0
COG1862	Preprotein translocase subunit YajC	1	1	1	1	1	1	1	1	1	1	1	1	1	1	1	1	1	1	1	2	2
COG1863	Multisubunit Na+/H+ antiporter, MnhE subunit	0	0	0	0	0	0	0	0	0	0	0	0	0	0	0	0	0	0	0	0	0
COG1864	DNA/RNA endonuclease G, NUC1	0	0	0	0	0	0	0	0	0	0	0	0	0	0	0	0	0	0	0	0	0
COG1865	Adenosylcobinamide amidohydrolase	0	0	0	0	0	0	0	0	0	0	0	0	0	0	0	0	0	0	0	0	0
COG1866	Phosphoenolpyruvate carboxykinase, ATP-dependent	0	0	0	0	0	0	0	0	0	0	1	1	1	1	0	0	0	0	1	1	1
COG1867	tRNA G26 N,N-dimethylase Trm1	0	0	0	0	0	0	0	0	0	0	0	0	0	0	0	0	0	0	0	0	0
COG1868	Flagellar motor switch protein FliM	0	0	0	0	0	0	0	0	0	0	0	0	0	0	0	0	0	1	0	1	1
COG1869	D-ribose pyranose/furanose isomerase RbsD	1	1	1	1	1	1	1	1	1	1	1	1	1	1	1	1	1	0	1	0	0
COG1871	Chemotaxis receptor (MCP) glutamine deamidase CheD	0	0	0	0	0	0	0	0	0	0	0	0	0	0	0	0	0	1	0	1	1
COG1872	Uncharacterized conserved protein YggU, UPF0235/DUF167 family	0	0	0	0	0	0	0	0	0	0	0	0	0	0	0	0	0	0	0	0	0
COG1873	Sporulation protein YlmC, PRC-barrel domain family	0	0	0	0	0	0	0	0	0	0	0	0	0	0	0	0	0	0	0	0	0
COG1874	Beta-galactosidase GanA	1	1	1	1	1	1	1	1	1	1	0	1	1	3	0	0	2	6	2	7	7
COG1875	Predicted ribonuclease YlaK, contains NYN-type RNase and PhoH-family ATPase domains	0	0	0	0	0	0	0	0	0	0	0	0	0	0	0	0	0	0	0	0	0
COG1876	LD-carboxypeptidase LdcB, LAS superfamily	1	1	1	1	1	1	1	1	1	1	1	1	2	1	1	1	0	1	1	2	2
COG1877	Trehalose-6-phosphatase	0	0	0	0	0	0	0	0	0	0	0	0	0	0	0	0	0	0	0	0	0
COG1878	Kynurenine formamidase	1	1	1	0	1	1	1	1	0	1	0	0	0	0	1	1	0	0	0	0	0
COG1879	ABC-type sugar transport system, periplasmic component, contains N-terminal xre family HTH domain	0	0	0	0	0	0	0	0	0	0	1	1	1	0	1	1	1	1	0	1	1
COG1880	CO dehydrogenase/acetyl-CoA synthase epsilon subunit	0	0	0	0	0	0	0	0	0	0	0	0	0	0	0	0	0	0	0	0	0
COG1881	Uncharacterized conserved protein, phosphatidylethanolamine-binding protein (PEBP) family	0	0	0	0	0	0	0	0	0	0	0	0	0	0	0	0	1	0	0	0	1
COG1882	Pyruvate-formate lyase	1	1	1	1	1	1	1	1	1	1	1	1	1	1	1	1	1	1	1	1	2
COG1883	Na+-transporting methylmalonyl-CoA/oxaloacetate decarboxylase, beta subunit	0	0	0	0	0	0	0	0	0	0	0	0	0	0	0	0	1	1	1	1	1
COG1884	Methylmalonyl-CoA mutase, N-terminal domain/subunit	0	0	0	0	0	0	0	0	0	0	0	0	0	0	0	0	0	0	0	0	0
COG1885	Uncharacterized protein, UPF0212 family	0	0	0	0	0	0	0	0	0	0	0	0	0	0	0	0	0	0	0	0	0
COG1886	Flagellar motor switch/type III secretory pathway protein FliN	0	0	0	0	0	0	0	0	0	0	0	0	0	0	0	0	0	0	0	0	0
COG1887	CDP-glycerol glycerophosphotransferase, TagB/SpsB family	0	0	0	0	0	0	0	0	0	0	0	0	0	6	0	0	2	3	0	2	4
COG1888	Uncharacterized protein	0	0	0	0	0	0	0	0	0	0	0	0	0	0	0	0	0	0	0	0	0
COG1889	Fibrillarin-like rRNA methylase	0	0	0	0	0	0	0	0	0	0	0	0	0	0	0	0	0	0	0	0	0
COG1890	Ribosomal protein S3AE	0	0	0	0	0	0	0	0	0	0	0	0	0	0	0	0	0	0	0	0	0
COG1891	Uncharacterized protein, UPF0264 family	0	0	0	0	0	0	0	0	0	0	0	0	0	0	0	0	0	0	0	0	0
COG1892	Phosphoenolpyruvate carboxylase	0	0	0	0	0	0	0	0	0	0	0	0	0	0	0	0	0	0	0	0	0
COG1893	Ketopantoate reductase	1	1	2	1	1	2	1	2	1	2	2	2	1	3	1	1	2	1	3	1	1
COG1894	NADH:ubiquinone oxidoreductase, NADH-binding 51 kD subunit (chain F)	0	0	0	0	0	0	0	0	0	0	0	0	0	0	0	0	1	0	0	0	0
COG1895	Uncharacterized protein, contains HEPN domain, UPF0332 family	0	0	0	0	0	0	0	0	0	0	0	0	0	0	0	0	0	0	0	0	0
COG1896	5'-deoxynucleotidase YfbR and related HD superfamily hydrolases	1	1	1	1	1	1	1	1	1	1	1	1	1	1	1	1	0	2	1	2	1
COG1897	Homoserine trans-succinylase	0	0	0	0	0	0	0	0	0	0	0	0	0	0	0	0	0	1	0	1	1
COG1898	dTDP-4-dehydrorhamnose 3,5-epimerase or related enzyme	1	1	1	1	1	1	1	1	1	1	1	1	1	1	1	1	1	0	1	1	0
COG1899	Deoxyhypusine synthase	0	0	0	0	0	0	0	0	0	0	0	0	0	0	0	0	0	0	0	0	0
COG1900	Uncharacterized conserved protein, DUF39 family	0	0	0	0	0	0	0	0	0	0	0	0	0	0	0	0	0	0	0	0	0
COG1901	tRNA pseudouridine-54 N-methylase	0	0	0	0	0	0	0	0	0	0	0	0	0	0	0	0	0	0	0	0	0
COG1902	2,4-dienoyl-CoA reductase or related NADH-dependent reductase, Old Yellow Enzyme (OYE) family	1	1	1	1	1	1	1	1	1	1	1	1	1	0	1	1	0	1	1	2	3
COG1903	Cobalamin biosynthesis protein CbiD	0	0	0	0	0	0	0	0	0	0	0	0	0	0	0	0	0	0	0	0	0
COG1904	Glucuronate isomerase	0	0	0	0	0	0	0	0	0	0	1	1	1	1	1	1	0	1	1	2	2
COG1905	NADH:ubiquinone oxidoreductase 24 kD subunit (chain E)	0	0	0	0	0	0	0	0	0	0	0	0	0	0	0	0	1	0	0	0	0
COG1906	Uncharacterized protein	0	0	0	0	0	0	0	0	0	0	0	0	0	0	0	0	0	0	0	0	0
COG1907	Predicted archaeal sugar kinase	0	0	0	0	0	0	0	0	0	0	0	0	0	0	0	0	0	0	0	0	0
COG1908	Coenzyme F420-reducing hydrogenase, delta subunit	0	0	0	0	0	0	0	0	0	0	0	0	0	0	0	0	0	0	0	0	0
COG1909	Uncharacterized protein, UPF0218 family	0	0	0	0	0	0	0	0	0	0	0	0	0	0	0	0	0	0	0	0	0
COG1910	Periplasmic molybdate-binding protein/domain	0	0	0	0	0	0	0	0	0	0	0	0	0	0	0	0	0	0	0	0	0
COG1911	Ribosomal protein L30E	0	0	0	0	0	0	0	0	0	0	0	0	0	0	0	0	0	0	0	0	0
COG1912	S-adenosylmethionine hydrolase (SAM-hydroxide adenosyltransferase)	0	0	0	0	0	0	0	0	0	0	0	0	0	0	0	0	0	0	1	1	1
COG1913	Predicted Zn-dependent protease	0	0	0	0	0	0	0	0	0	0	0	0	0	0	0	0	0	0	0	0	0
COG1914	Mn2+ and Fe2+ transporters of the NRAMP family	1	1	1	1	1	1	1	1	1	1	1	1	1	1	1	1	2	1	1	1	1
COG1915	Uncharacterized conserved protein, contains Saccharopine dehydrogenase N-terminal (SDHN) domain	0	0	0	0	0	0	0	0	0	0	0	0	0	0	0	0	0	0	0	0	0
COG1916	Pheromone shutdown protein TraB, contains GTxH motif (function unknown)	0	0	0	0	0	0	0	0	0	0	0	0	0	0	0	0	0	0	0	0	0
COG1917	Cupin domain protein related to quercetin dioxygenase	0	0	0	0	0	0	0	0	0	0	1	0	1	1	0	0	0	0	1	1	1
COG1918	Fe2+ transport system protein FeoA	1	1	1	1	1	1	1	1	1	1	1	1	1	1	1	1	1	1	1	1	1
COG1920	2-phospho-L-lactate guanylyltransferase, coenzyme F420 biosynthesis enzyme, CobY/MobA/RfbA family	0	0	0	0	0	0	0	0	0	0	0	0	0	0	0	0	0	0	0	0	0
COG1921	Seryl-tRNA(Sec) selenium transferase	1	1	2	2	1	2	1	1	2	2	0	0	2	1	1	1	0	2	1	1	1
COG1922	UDP-N-acetyl-D-mannosaminuronic acid transferase, WecB/TagA/CpsF family	0	0	0	1	0	0	0	0	1	0	0	0	0	1	0	0	0	1	0	1	2
COG1923	sRNA-binding regulator protein Hfq	0	0	0	0	0	0	0	0	0	0	0	0	0	0	0	0	0	0	0	0	0
COG1924	Activator of 2-hydroxyglutaryl-CoA dehydratase (HSP70-class ATPase domain)	0	0	0	0	0	0	0	0	0	0	0	0	0	0	0	0	0	0	0	0	0
COG1925	Phosphotransferase system, HPr and related phosphotransfer proteins	1	1	1	1	1	1	1	1	1	1	1	1	1	1	1	1	1	1	1	1	1
COG1926	Predicted phosphoribosyltransferase	0	0	0	0	0	0	0	0	0	0	0	0	0	0	0	0	0	0	0	0	0
COG1927	F420-dependent methylenetetrahydromethanopterin dehydrogenase	0	0	0	0	0	0	0	0	0	0	0	0	0	0	0	0	0	0	0	0	0
COG1928	Dolichyl-phosphate-mannose--protein O-mannosyl transferase	0	0	0	0	0	0	0	0	0	0	0	0	0	0	0	0	0	0	0	0	0
COG1929	Glycerate kinase	1	1	1	1	1	1	1	1	1	1	2	2	2	2	2	2	1	1	1	1	1
COG1930	ABC-type cobalt transport system, periplasmic component	0	0	0	0	0	0	0	0	0	0	0	0	0	0	0	0	0	0	0	0	0
COG1931	Predicted RNA binding protein with dsRBD fold, UPF0201 family	0	0	0	0	0	0	0	0	0	0	0	0	0	0	0	0	0	0	0	0	0
COG1932	Phosphoserine aminotransferase	0	0	0	0	0	0	0	0	0	0	0	0	0	0	0	0	0	1	0	1	1
COG1933	Archaeal DNA polymerase II, large subunit	0	0	0	0	0	0	0	0	0	0	0	0	0	0	0	0	0	0	0	0	0
COG1934	Lipopolysaccharide export system protein LptA	0	0	0	0	0	0	0	0	0	0	0	0	0	0	0	0	0	0	0	0	0
COG1935	Uncharacterized protein	0	0	0	0	0	0	0	0	0	0	0	0	0	0	0	0	0	0	0	0	0
COG1936	Broad-specificity NMP kinase	0	0	0	0	0	0	0	0	0	0	0	0	0	0	0	0	0	0	0	0	0
COG1937	DNA-binding transcriptional regulator, FrmR family	1	1	1	1	1	1	1	1	1	1	1	1	1	1	1	1	1	2	2	1	1
COG1938	Predicted ATP-dependent carboligase, ATP-grasp superfamily	0	0	0	0	0	0	0	0	0	0	0	0	0	0	0	0	0	0	0	0	0
COG1939	23S rRNA maturation mini-RNase III	1	1	1	1	1	1	1	1	1	1	1	1	1	1	1	1	1	1	1	1	1
COG1940	Sugar kinase of the NBD/HSP70 family, may contain an N-terminal HTH domain	7	7	7	7	6	7	7	6	7	7	3	5	6	4	5	5	3	11	6	11	14
COG1941	Coenzyme F420-reducing hydrogenase, gamma subunit	0	0	0	0	0	0	0	0	0	0	0	0	0	0	0	0	0	0	0	0	0
COG1942	Phenylpyruvate tautomerase PptA, 4-oxalocrotonate tautomerase family	1	1	1	1	1	1	1	1	1	1	1	1	1	1	1	1	1	1	1	1	1
COG1943	REP element-mobilizing transposase RayT	0	0	0	1	1	0	0	1	1	0	0	0	1	0	5	3	0	0	0	1	0
COG1944	Ribosomal protein S12 methylthiotransferase accessory factor YcaO	0	0	0	0	0	0	0	0	0	0	0	0	0	0	0	0	0	0	0	0	0
COG1945	Pyruvoyl-dependent arginine decarboxylase (PvlArgDC)	0	0	0	0	0	0	0	0	0	0	0	0	0	0	0	0	0	0	0	0	0
COG1946	Acyl-CoA thioesterase	0	0	0	0	0	0	0	0	0	0	0	0	0	0	0	0	0	0	0	0	0
COG1947	4-diphosphocytidyl-2C-methyl-D-erythritol kinase	1	1	1	1	1	1	1	1	1	1	1	1	1	1	1	1	1	1	1	1	1
COG1948	ERCC4-type nuclease	0	0	0	0	0	0	0	0	0	0	0	0	0	0	0	0	0	0	0	0	0
COG1949	Oligoribonuclease (3'-5' exoribonuclease)	0	0	0	0	0	0	0	0	0	0	0	0	0	0	0	0	0	0	0	0	0
COG1950	Uncharacterized membrane protein YvlD, DUF360 family	1	1	1	1	1	1	1	1	1	1	1	1	1	1	1	1	1	1	1	1	1
COG1951	Tartrate dehydratase alpha subunit/Fumarate hydratase class I, N-terminal domain	0	0	0	0	0	0	0	0	0	0	0	0	0	0	0	0	0	0	0	0	0
COG1952	Preprotein translocase subunit SecB	0	0	0	0	0	0	0	0	0	0	0	0	0	0	0	0	0	0	0	0	0
COG1953	Cytosine/uracil/thiamine/allantoin permease	0	0	0	0	0	0	0	0	0	0	0	0	0	0	0	0	1	0	0	0	0
COG1954	Glycerol-3-phosphate responsive antiterminator (mRNA-binding)	0	0	0	0	0	0	0	0	0	0	0	0	0	0	0	0	0	0	0	0	0
COG1955	Archaellum biogenesis protein FlaJ, TadC family	0	0	0	0	0	0	0	0	0	0	0	0	0	0	0	0	0	0	0	0	0
COG1956	GAF domain-containing protein, putative methionine-R-sulfoxide reductase	1	1	1	1	1	1	1	1	1	1	1	1	1	1	1	0	1	1	1	1	1
COG1957	Inosine-uridine nucleoside N-ribohydrolase	1	1	1	1	1	1	1	1	1	1	2	1	2	0	1	1	2	1	1	0	1
COG1958	Small nuclear ribonucleoprotein (snRNP) homolog	0	0	0	0	0	0	0	0	0	0	0	0	0	0	0	0	0	0	0	0	0
COG1959	DNA-binding transcriptional regulator, IscR family	1	1	1	1	1	1	1	1	1	1	1	1	1	1	1	1	1	1	2	1	1
COG1960	Acyl-CoA dehydrogenase related to the alkylation response protein AidB	0	0	0	0	0	0	0	0	0	0	0	0	0	0	0	0	0	0	0	0	0
COG1961	Site-specific DNA recombinase related to the DNA invertase Pin	8	5	8	7	4	4	3	3	9	6	7	2	1	2	2	3	3	5	1	6	3
COG1962	Tetrahydromethanopterin S-methyltransferase, subunit H	0	0	0	0	0	0	0	0	0	0	0	0	0	0	0	0	0	0	0	0	0
COG1963	Acid phosphatase family membrane protein YuiD	0	0	0	0	0	0	0	0	0	0	0	0	0	0	0	0	0	0	0	0	0
COG1964	Uncharacterized Fe-S cluster-containing enzyme, radical SAM superfamily	0	0	0	0	0	0	0	0	0	0	0	0	0	0	0	0	0	0	0	0	0
COG1965	Iron-binding protein CyaY, frataxin homolog	0	0	0	0	0	0	0	0	0	0	0	0	0	0	0	0	0	0	0	0	0
COG1966	Carbon starvation protein CstA	0	0	0	0	0	0	0	0	0	0	0	0	0	0	0	0	0	0	0	0	0
COG1967	Uncharacterized membrane protein	0	0	0	0	0	0	0	0	0	0	0	0	0	0	0	0	0	0	0	0	0
COG1968	Undecaprenyl pyrophosphate phosphatase UppP	1	1	1	1	1	1	1	1	1	1	2	0	1	1	1	1	1	1	1	1	1
COG1969	Ni,Fe-hydrogenase I cytochrome b subunit	0	0	0	0	0	0	0	0	0	0	0	0	0	0	0	0	0	0	0	0	0
COG1970	Large-conductance mechanosensitive channel	1	1	1	1	1	1	1	1	1	1	1	1	1	1	0	0	1	1	1	1	1
COG1971	Putative Mn2+ efflux pump MntP	0	0	0	0	0	0	0	0	0	0	0	0	0	0	0	0	0	0	0	0	0
COG1972	Nucleoside permease NupC	1	1	1	1	1	1	1	1	1	1	1	1	1	1	1	1	0	0	1	0	0
COG1973	Hydrogenase maturation factor HypE	0	0	0	0	0	0	0	0	0	0	0	0	0	0	0	0	0	0	0	0	0
COG1974	SOS-response transcriptional repressor LexA (RecA-mediated autopeptidase)	1	1	1	1	1	1	1	1	1	1	1	1	1	1	1	1	2	1	1	1	1
COG1975	Xanthine and CO dehydrogenase maturation factor, XdhC/CoxF family	0	0	0	0	0	0	0	0	0	0	0	0	0	0	0	0	1	0	0	0	0
COG1976	Translation initiation factor 6 (eIF-6)	0	0	0	0	0	0	0	0	0	0	0	0	0	0	0	0	0	0	0	0	0
COG1977	Molybdopterin converting factor, small subunit	0	0	0	0	0	0	0	0	0	0	0	0	0	0	0	0	0	0	0	0	0
COG1978	Predicted RNase H-related nuclease YkuK, DUF458 family	0	0	0	0	0	0	0	0	0	0	0	0	0	0	0	0	0	0	0	0	0
COG1979	Alcohol dehydrogenase YqhD, Fe-dependent ADH family	0	0	0	0	0	0	0	0	0	0	0	0	0	1	0	0	1	1	0	1	1
COG1980	Archaeal fructose 1,6-bisphosphatase	0	0	0	0	0	0	0	0	0	0	0	0	0	0	0	0	0	0	0	0	0
COG1981	Uncharacterized membrane protein	0	0	0	0	0	0	0	0	0	0	0	0	0	0	0	0	0	0	0	0	0
COG1982	Arginine/lysine/ornithine decarboxylase	0	0	0	0	0	0	0	0	0	0	0	0	0	0	0	0	0	0	0	0	0
COG1983	Phage shock protein PspC (stress-responsive transcriptional regulator)	1	1	1	1	1	1	1	1	1	1	1	1	1	1	1	1	1	1	1	1	1
COG1984	Allophanate hydrolase subunit 2	0	0	0	0	0	0	0	0	0	0	0	0	0	0	0	0	0	0	0	0	0
COG1985	Pyrimidine reductase, riboflavin biosynthesis	0	0	0	0	0	0	0	0	0	0	0	0	0	0	0	0	0	0	0	0	0
COG1986	Non-canonical (house-cleaning) NTP pyrophosphatase, all-alpha NTP-PPase family	0	0	0	0	0	0	0	0	0	0	0	0	0	0	0	0	0	0	0	0	0
COG1987	Flagellar biosynthesis protein FliQ	0	0	0	0	0	0	0	0	0	0	0	0	0	0	0	0	0	1	0	1	1
COG1988	Membrane-bound metal-dependent hydrolase YbcI, DUF457 family	0	0	0	0	0	0	0	0	0	0	0	0	0	0	0	0	0	0	0	0	0
COG1989	Prepilin signal peptidase PulO (type II secretory pathway) or related peptidase	1	1	1	1	0	1	1	0	1	1	1	1	1	1	1	1	1	0	1	0	0
COG1990	Peptidyl-tRNA hydrolase	0	0	0	0	0	0	0	0	0	0	0	0	0	0	0	0	0	0	0	0	0
COG1991	Uncharacterized protein, UPF0333 family	0	0	0	0	0	0	0	0	0	0	0	0	0	0	0	0	0	0	0	0	0
COG1992	Predicted transcriptional regulator fused phosphomethylpyrimidine kinase (thiamin biosynthesis)	0	0	0	0	0	0	0	0	0	0	0	0	0	0	0	0	0	0	0	0	0
COG1993	PII-like signaling protein	0	0	0	0	0	0	0	0	0	0	0	0	0	0	0	0	0	0	0	0	0
COG1994	Zn-dependent protease (includes SpoIVFB)	0	0	0	0	0	0	0	0	0	0	0	0	0	0	0	0	0	0	0	0	0
COG1995	4-hydroxy-L-threonine phosphate dehydrogenase PdxA	0	0	0	0	0	0	0	0	0	0	0	0	0	0	0	0	0	1	1	0	0
COG1996	DNA-directed RNA polymerase, subunit RPC12/RpoP, contains C4-type Zn-finger	0	0	0	0	0	0	0	0	0	0	0	0	0	0	0	0	0	0	0	0	0
COG1997	Ribosomal protein L37AE/L43A	0	0	0	0	0	0	0	0	0	0	0	0	0	0	0	0	0	0	0	0	0
COG1998	Ribosomal protein S27AE	0	0	0	0	0	0	0	0	0	0	0	0	0	0	0	0	0	0	0	0	0
COG1999	Cytochrome oxidase Cu insertion factor, SCO1/SenC/PrrC family	0	0	0	0	0	0	0	0	0	0	0	0	0	0	0	0	0	0	0	0	0
COG2000	Uncharacterized Fe-S cluster-containing protein	0	0	0	0	0	0	0	0	0	0	0	0	0	0	0	0	0	0	0	0	0
COG2001	MraZ, DNA-binding transcriptional regulator and inhibitor of RsmH methyltransferase activity	1	1	1	1	1	1	1	1	1	1	1	1	1	1	1	1	1	1	1	1	1
COG2002	Bifunctional DNA-binding transcriptional regulator of stationary/sporulation/toxin gene expression and antitoxin component of the YhaV-PrlF toxin-antitoxin module	0	0	0	0	0	0	0	0	0	0	0	0	0	0	0	0	0	0	0	0	0
COG2003	DNA repair protein RadC, contains a helix-hairpin-helix DNA-binding motif	1	1	1	1	1	1	1	1	1	1	1	1	1	1	1	1	1	1	1	1	1
COG2004	Ribosomal protein S24E	0	0	0	0	0	0	0	0	0	0	0	0	0	0	0	0	0	0	0	0	0
COG2005	DNA-binding transcriptional regulator ModE (molybdenum-dependent)	0	0	0	0	0	0	0	0	0	0	0	0	0	0	0	0	1	0	0	0	0
COG2006	Uncharacterized conserved protein, DUF362 family	0	0	0	0	0	0	0	0	0	0	0	0	0	0	0	0	0	0	0	0	0
COG2007	Ribosomal protein S8E	0	0	0	0	0	0	0	0	0	0	0	0	0	0	0	0	0	0	0	0	0
COG2008	Threonine aldolase	0	0	0	0	0	0	0	0	0	0	0	0	0	0	0	0	0	0	0	0	0
COG2009	Succinate dehydrogenase/fumarate reductase, cytochrome b subunit	0	0	0	0	0	0	0	0	0	0	0	0	0	0	0	0	0	0	0	0	0
COG2010	Cytochrome c, mono- and diheme variants	0	0	0	0	0	0	0	0	0	0	0	0	0	0	0	0	0	0	0	0	0
COG2011	ABC-type methionine transport system, permease component	4	4	4	4	4	4	4	4	4	4	2	2	2	2	3	3	3	3	3	4	4
COG2012	DNA-directed RNA polymerase, subunit H, RpoH/RPB5	0	0	0	0	0	0	0	0	0	0	0	0	0	0	0	0	0	0	0	0	0
COG2013	Uncharacterized conserved protein, AIM24 family	0	0	0	0	0	0	0	0	0	0	0	0	0	0	0	0	0	0	0	0	0
COG2014	Uncharacterized conserved protein, contains DUF4213 and DUF364 domains	0	0	0	0	0	0	0	0	0	0	0	0	0	0	0	0	0	0	0	0	0
COG2015	Alkyl sulfatase BDS1 and related hydrolases, metallo-beta-lactamase superfamily	0	0	0	0	0	0	0	0	0	0	0	1	0	0	0	0	0	0	0	0	0
COG2016	Predicted ribosome-associated RNA-binding protein Tma20, contains PUA domain	0	0	0	0	0	0	0	0	0	0	0	0	0	0	0	0	0	0	0	0	0
COG2017	Galactose mutarotase or related enzyme	3	3	3	3	3	3	3	3	3	3	5	4	4	3	3	3	3	2	3	2	3
COG2018	Predicted regulator of Ras-like GTPase activity, Roadblock/LC7/MglB family	0	0	0	0	0	0	0	0	0	0	0	0	0	0	0	0	0	0	0	0	0
COG2019	Archaeal adenylate kinase	0	0	0	0	0	0	0	0	0	0	0	0	0	0	1	1	0	0	0	0	0
COG2020	Protein-S-isoprenylcysteine O-methyltransferase Ste14	0	0	0	0	0	0	0	0	0	0	0	0	0	0	0	0	0	0	0	0	0
COG2021	Homoserine acetyltransferase	0	0	0	0	0	0	0	0	0	0	0	0	0	0	0	0	0	0	0	0	0
COG2022	Thiamin biosynthesis thiazole synthase ThiGH, ThiG subunit	0	0	0	0	0	0	0	0	0	0	0	0	0	0	0	0	0	0	0	0	0
COG2023	RNase P subunit RPR2	0	0	0	0	0	0	0	0	0	0	0	0	0	0	0	0	0	0	0	0	0
COG2024	O-phosphoseryl-tRNA(Cys) synthetase	0	0	0	0	0	0	0	0	0	0	0	0	0	0	0	0	0	0	0	0	0
COG2025	Electron transfer flavoprotein, alpha subunit	0	0	0	0	0	0	0	0	0	0	0	0	0	0	0	0	0	0	0	0	0
COG2026	mRNA-degrading endonuclease RelE, toxin component of the RelBE toxin-antitoxin system	0	0	0	0	0	0	0	0	0	0	1	1	0	0	0	0	0	0	1	0	0
COG2027	D-alanyl-D-alanine carboxypeptidase	0	0	0	0	0	0	0	0	0	0	0	0	0	0	0	0	0	0	0	0	0
COG2028	Uncharacterized protein	0	0	0	0	0	0	0	0	0	0	0	0	0	0	0	0	0	0	0	0	0
COG2029	Uncharacterized protein	0	0	0	0	0	0	0	0	0	0	0	0	0	0	0	0	0	0	0	0	0
COG2030	Acyl dehydratase	1	1	1	1	1	1	1	1	1	1	1	1	1	1	1	1	1	1	1	1	1
COG2031	Short chain fatty acids transporter	0	0	0	0	0	0	0	0	0	0	0	0	0	0	0	0	0	0	0	0	0
COG2032	Cu/Zn superoxide dismutase	0	0	0	0	0	0	0	0	0	0	0	0	0	0	0	0	0	0	0	0	0
COG2033	Desulfoferrodoxin, superoxide reductase-like (SORL) domain	0	0	0	0	0	0	0	0	0	0	0	0	0	0	0	0	0	0	0	0	0
COG2034	Uncharacterized membrane protein	0	0	0	0	0	0	0	0	0	0	0	0	0	0	0	0	0	0	0	0	0
COG2035	Uncharacterized membrane protein	1	1	1	1	1	1	1	1	1	1	1	1	1	0	1	1	0	1	1	1	1
COG2036	Archaeal histone H3/H4	0	0	0	0	0	0	0	0	0	0	0	0	0	0	0	0	0	0	0	0	0
COG2037	Formylmethanofuran:tetrahydromethanopterin formyltransferase	0	0	0	0	0	0	0	0	0	0	0	0	0	0	0	0	0	0	0	0	0
COG2038	NaMN:DMB phosphoribosyltransferase	0	0	0	0	0	0	0	0	0	0	0	0	0	0	0	0	0	0	0	0	0
COG2039	Pyrrolidone-carboxylate peptidase (N-terminal pyroglutamyl peptidase)	1	1	1	1	1	1	1	1	1	1	1	1	1	1	1	1	1	1	1	1	1
COG2040	Homocysteine/selenocysteine methylase (S-methylmethionine-dependent)	0	0	0	0	0	0	0	0	0	0	0	0	0	0	0	0	0	0	0	0	0
COG2041	Periplasmic DMSO/TMAO reductase YedYZ, molybdopterin-dependent catalytic subunit	0	0	0	0	0	0	0	0	0	0	0	0	0	0	0	0	0	0	0	0	0
COG2042	Ribosome biogenesis protein Tsr3 (rRNA maturation)	0	0	0	0	0	0	0	0	0	0	0	0	0	0	0	0	0	0	0	0	0
COG2043	Uncharacterized conserved protein, DUF169 family	0	0	0	0	0	0	0	0	0	0	0	0	0	0	0	0	0	0	0	0	0
COG2044	Predicted peroxiredoxin	0	0	0	0	0	0	0	0	0	0	0	0	0	0	0	0	0	0	0	0	0
COG2045	Phosphosulfolactate phosphohydrolase or related enzyme	0	0	0	0	0	0	0	0	0	0	0	0	0	0	0	0	0	0	0	0	0
COG2046	ATP sulfurylase (sulfate adenylyltransferase)	0	0	0	0	0	0	0	0	0	0	0	0	0	0	0	0	0	0	0	0	0
COG2047	Proteasome assembly chaperone (PAC2) family protein	0	0	0	0	0	0	0	0	0	0	0	0	0	0	0	0	0	0	0	0	0
COG2048	Heterodisulfide reductase, subunit B	0	0	0	0	0	0	0	0	0	0	0	0	0	0	0	0	0	0	0	0	0
COG2049	Allophanate hydrolase subunit 1	0	0	0	0	0	0	0	0	0	0	0	0	0	0	0	0	0	0	0	0	0
COG2050	Acyl-coenzyme A thioesterase PaaI, contains HGG motif	1	1	1	1	1	1	1	1	1	1	0	0	0	1	1	1	0	1	1	1	1
COG2051	Ribosomal protein S27E	0	0	0	0	0	0	0	0	0	0	0	0	0	0	0	0	0	0	0	0	0
COG2052	Regulator of extracellular matrix RemA, YlzA/DUF370 family	0	0	0	0	0	0	0	0	0	0	0	0	0	0	0	0	0	0	0	0	0
COG2053	Ribosomal protein S28E/S33	0	0	0	0	0	0	0	0	0	0	0	0	0	0	0	0	0	0	0	0	0
COG2054	Uncharacterized archaeal kinase related to aspartokinase	0	0	0	0	0	0	0	0	0	0	0	0	0	0	0	0	0	0	0	0	0
COG2055	Malate/lactate/ureidoglycolate dehydrogenase, LDH2 family	0	0	0	0	0	0	0	0	0	0	0	0	0	0	0	0	1	1	0	2	2
COG2056	Predicted histidine transporter YuiF, NhaC family	0	0	0	0	0	0	0	0	0	0	0	0	0	0	0	0	0	0	0	0	0
COG2057	Acyl CoA:acetate/3-ketoacid CoA transferase, beta subunit	0	0	0	0	0	0	0	0	0	0	0	0	0	0	0	0	0	0	0	0	0
COG2058	Ribosomal protein L12E/L44/L45/RPP1/RPP2	0	0	0	0	0	0	0	0	0	0	0	0	0	0	0	0	0	0	0	0	0
COG2059	Chromate transport protein ChrA	0	0	0	0	0	0	0	0	0	0	0	0	0	0	0	0	0	0	0	0	0
COG2060	K+-transporting ATPase, A chain	0	0	1	1	1	1	0	1	1	1	0	0	0	0	0	0	0	1	0	1	1
COG2061	Uncharacterized conserved protein, contains ACT domain	0	0	0	0	0	0	0	0	0	0	0	0	0	0	0	0	0	0	0	0	0
COG2062	Phosphohistidine phosphatase SixA	0	0	0	0	0	0	0	0	0	0	0	0	0	0	0	0	0	0	0	0	0
COG2063	Flagellar basal body L-ring protein FlgH	0	0	0	0	0	0	0	0	0	0	0	0	0	0	0	0	0	0	0	0	0
COG2064	Pilus assembly protein TadC	0	0	0	0	0	0	0	0	0	0	0	0	0	0	0	0	0	0	0	0	0
COG2065	Pyrimidine operon attenuation protein/uracil phosphoribosyltransferase	1	1	1	1	1	1	1	1	1	1	1	1	1	1	1	1	1	1	1	1	1
COG2066	Glutaminase	1	1	1	1	1	1	1	1	1	1	1	0	1	0	0	0	0	0	0	0	0
COG2067	Long-chain fatty acid transport protein	0	0	0	0	0	0	0	0	0	0	0	0	0	0	0	0	0	0	0	0	0
COG2068	CTP:molybdopterin cytidylyltransferase MocA	0	0	0	0	0	0	0	0	0	0	0	0	0	0	0	0	1	0	0	0	0
COG2069	CO dehydrogenase/acetyl-CoA synthase delta subunit (corrinoid Fe-S protein)	0	0	0	0	0	0	0	0	0	0	0	0	0	0	0	0	0	0	0	0	0
COG2070	NAD(P)H-dependent flavin oxidoreductase YrpB, nitropropane dioxygenase family	0	0	0	0	0	0	0	0	0	0	0	0	1	1	0	0	1	0	0	0	0
COG2071	Gamma-glutamyl-gamma-aminobutyrate hydrolase PuuD (putrescine degradation), contains GATase1-like domain	1	1	1	1	1	1	1	1	1	1	1	1	1	1	1	1	1	1	1	2	2
COG2072	Predicted flavoprotein CzcO associated with the cation diffusion facilitator CzcD	0	0	0	0	0	0	0	0	0	0	0	0	0	0	0	0	0	0	0	0	0
COG2073	Cobalamin biosynthesis protein CbiG	0	0	0	0	0	0	0	0	0	0	0	0	0	0	0	0	0	0	0	0	0
COG2074	2-phosphoglycerate kinase	0	0	0	0	0	0	0	0	0	0	0	0	0	0	0	0	0	0	0	0	0
COG2075	Ribosomal protein L24E	0	0	0	0	0	0	0	0	0	0	0	0	0	0	0	0	0	0	0	0	0
COG2076	Multidrug transporter EmrE and related cation transporters	3	3	3	3	3	3	2	3	3	3	1	1	1	1	0	0	2	1	1	0	1
COG2077	Peroxiredoxin	0	0	0	0	0	0	0	0	0	0	0	0	0	0	0	0	1	1	0	1	1
COG2078	Uncharacterized conserved protein, AMMECR1 domain	0	0	0	0	0	0	0	0	0	0	0	0	0	0	0	0	0	0	0	0	0
COG2079	2-methylcitrate dehydratase PrpD	0	0	0	0	0	0	0	0	0	0	0	0	0	0	0	0	0	0	0	0	0
COG2080	Aerobic-type carbon monoxide dehydrogenase, small subunit, CoxS/CutS family	0	0	0	0	0	0	0	0	0	0	0	0	0	0	0	0	0	0	0	0	0
COG2081	Predicted flavoprotein YhiN	1	1	1	1	1	1	1	1	1	1	1	1	1	1	1	1	1	1	1	1	1
COG2082	Precorrin isomerase	0	0	0	0	0	0	0	0	0	0	0	0	0	0	0	0	0	0	0	0	0
COG2083	Uncharacterized protein, UPF0216 family	0	0	0	0	0	0	0	0	0	0	0	0	0	0	0	0	0	0	0	0	0
COG2084	3-hydroxyisobutyrate dehydrogenase or related beta-hydroxyacid dehydrogenase	1	1	1	1	1	1	1	1	1	1	1	2	1	1	1	1	1	1	1	1	1
COG2085	Predicted dinucleotide-binding enzyme	0	0	0	0	0	0	0	0	0	0	0	0	0	0	0	0	0	1	0	1	1
COG2086	Electron transfer flavoprotein, alpha and beta subunits	0	0	0	0	0	0	0	0	0	0	0	0	0	0	0	0	0	0	0	0	0
COG2087	Adenosyl cobinamide kinase/adenosyl cobinamide phosphate guanylyltransferase	0	0	0	0	0	0	0	0	0	0	0	0	0	0	0	0	0	0	0	0	0
COG2088	DNA-binding protein SpoVG, cell septation regulator	0	0	0	0	0	0	0	0	0	0	0	0	0	0	0	0	0	0	0	0	0
COG2089	Sialic acid synthase SpsE, contains C-terminal SAF domain	0	0	0	0	0	0	0	0	0	0	0	0	0	0	0	0	0	0	0	0	0
COG2090	Uncharacterized protein	0	0	0	0	0	0	0	0	0	0	0	0	0	0	0	0	0	0	0	0	0
COG2091	Phosphopantetheinyl transferase	0	0	0	0	0	0	0	0	0	0	0	0	0	0	0	0	0	0	0	0	0
COG2092	Translation elongation factor EF-1beta	0	0	0	0	0	0	0	0	0	0	0	0	0	0	0	0	0	0	0	0	0
COG2093	RNA polymerase subunit RPABC4/transcription elongation factor Spt4	0	0	0	0	0	0	0	0	0	0	0	0	0	0	0	0	0	0	0	0	0
COG2094	3-methyladenine DNA glycosylase Mpg	1	1	1	1	1	1	1	1	1	1	1	1	1	1	1	1	1	1	1	1	1
COG2095	Small neutral amino acid transporter SnatA, MarC family	0	0	0	0	0	0	0	0	0	0	0	0	0	0	0	0	0	0	0	0	0
COG2096	Cob(I)alamin adenosyltransferase	1	1	1	1	1	1	1	1	1	1	0	1	0	0	1	1	2	1	0	0	0
COG2097	Ribosomal protein L31E	0	0	0	0	0	0	0	0	0	0	0	0	0	0	0	0	0	0	0	0	0
COG2098	Uncharacterized protein	0	0	0	0	0	0	0	0	0	0	0	0	0	0	0	0	0	0	0	0	0
COG2099	Precorrin-6x reductase	0	0	0	0	0	0	0	0	0	0	0	0	0	0	0	0	0	0	0	0	0
COG2100	Uncharacterized Fe-S cluster-containing enzyme, radical SAM superfamily	0	0	0	0	0	0	0	0	0	0	0	0	0	0	0	0	0	0	0	0	0
COG2101	TATA-box binding protein (TBP), component of TFIID and TFIIIB	0	0	0	0	0	0	0	0	0	0	0	0	0	0	0	0	0	0	0	0	0
COG2102	Diphthamide synthase (EF-2-diphthine--ammonia ligase)	0	0	0	0	0	0	0	0	0	0	0	0	0	0	0	0	1	0	0	0	0
COG2103	N-acetylmuramic acid 6-phosphate (MurNAc-6-P) etherase	1	1	1	1	1	1	1	1	1	1	1	1	1	1	1	1	2	1	1	1	1
COG2104	Sulfur carrier protein ThiS (thiamine biosynthesis)	0	0	0	0	0	0	0	0	0	0	0	0	0	0	0	0	0	0	0	0	0
COG2105	Uncharacterized conserved protein YtfP, gamma-glutamylcyclotransferase (GGCT)/AIG2-like family	0	0	0	0	0	0	0	0	0	0	0	0	0	0	0	0	0	0	0	0	0
COG2106	Predicted RNA methylase MTH1, SPOUT superfamily	0	0	0	0	0	0	0	0	0	0	0	0	0	0	0	0	0	0	0	0	0
COG2107	Predicted periplasmic solute-binding protein	0	0	0	0	0	0	0	0	0	0	0	0	0	0	0	0	0	0	0	0	0
COG2108	Uncharacterized conserved protein related to pyruvate formate-lyase activating enzyme	0	0	0	0	0	0	0	0	0	0	0	0	0	0	0	0	0	0	0	0	0
COG2109	ATP:corrinoid adenosyltransferase	0	0	0	0	0	0	0	0	0	0	0	0	0	0	0	0	0	0	0	0	0
COG2110	O-acetyl-ADP-ribose deacetylase (regulator of RNase III), contains Macro domain	0	0	0	0	0	0	0	0	0	0	0	0	0	0	0	0	0	0	0	0	0
COG2111	Multisubunit Na+/H+ antiporter, MnhB subunit	0	0	0	0	0	0	0	0	0	0	0	0	0	0	0	0	0	0	0	0	0
COG2112	Predicted Ser/Thr protein kinase	0	0	0	0	0	0	0	0	0	0	0	0	0	0	0	0	0	0	0	0	0
COG2113	ABC-type proline/glycine betaine transport system, periplasmic component	0	0	0	0	0	0	0	0	0	0	0	0	0	0	0	0	0	0	0	1	0
COG2114	Adenylate cyclase, class 3	0	0	0	0	0	0	0	0	0	0	0	0	0	0	0	0	0	0	0	0	0
COG2115	Xylose isomerase	0	0	0	0	0	0	0	0	0	0	0	0	0	0	1	1	0	1	0	2	2
COG2116	Formate/nitrite transporter FocA, FNT family	1	1	1	1	1	1	1	1	1	1	2	1	2	2	2	2	3	3	1	1	1
COG2117	Predicted subunit of tRNA(5-methylaminomethyl-2-thiouridylate) methyltransferase, contains the PP-loop ATPase domain	0	0	0	0	0	0	0	0	0	0	0	0	0	0	0	0	0	0	0	0	0
COG2118	DNA-binding TFAR19-related protein, PDSD5 family	0	0	0	0	0	0	0	0	0	0	0	0	0	0	0	0	0	0	0	0	0
COG2119	Putative Ca2+/H+ antiporter, TMEM165/GDT1 family	0	0	0	0	0	0	0	0	0	0	0	0	0	0	0	0	0	0	0	0	0
COG2120	N-acetylglucosaminyl deacetylase, LmbE family	0	0	0	0	0	0	0	0	0	0	0	0	0	0	0	0	0	0	0	0	0
COG2121	Uncharacterized conserved protein, lysophospholipid acyltransferase (LPLAT) superfamily	0	0	0	0	0	0	0	0	0	0	0	0	0	0	0	0	0	0	0	0	0
COG2122	Uncharacterized protein, UPF0280 family, ApbE superfamily	0	0	0	0	0	0	0	0	0	0	0	0	0	0	0	0	0	0	0	0	0
COG2123	Exosome complex RNA-binding protein Rrp42, RNase PH superfamily	0	0	0	0	0	0	0	0	0	0	0	0	0	0	0	0	0	0	0	0	0
COG2124	Cytochrome P450	1	1	1	1	1	1	1	1	1	1	1	1	1	0	1	1	0	1	0	0	0
COG2125	Ribosomal protein S6E (S10)	0	0	0	0	0	0	0	0	0	0	0	0	0	0	0	0	0	0	0	0	0
COG2126	Ribosomal protein L37E	0	0	0	0	0	0	0	0	0	0	0	0	0	0	0	0	0	0	0	0	0
COG2127	ATP-dependent Clp protease adapter protein ClpS	0	0	0	0	0	0	0	0	0	0	0	0	0	0	0	0	0	0	0	0	0
COG2128	Alkylhydroperoxidase family enzyme, contains CxxC motif	0	0	0	0	0	0	0	0	0	0	0	0	0	0	0	0	0	0	0	0	0
COG2129	Predicted phosphoesterase, related to the Icc protein	0	0	0	0	0	0	0	0	0	0	0	0	0	0	0	0	0	0	0	0	0
COG2130	NADPH-dependent curcumin reductase CurA	0	0	0	0	0	0	0	0	0	0	0	0	0	0	0	0	0	0	0	0	0
COG2131	Deoxycytidylate deaminase	1	1	1	1	1	1	1	1	1	1	1	1	1	1	1	1	1	1	1	1	1
COG2132	Multicopper oxidase with three cupredoxin domains (includes cell division protein FtsP and spore coat protein CotA)	0	0	0	0	0	0	0	0	0	0	1	0	0	0	0	0	0	0	1	1	0
COG2133	Glucose/arabinose dehydrogenase, beta-propeller fold	0	0	0	0	0	0	0	0	0	0	0	0	0	0	0	0	0	0	0	0	0
COG2134	CDP-diacylglycerol pyrophosphatase	0	0	0	0	0	0	0	0	0	0	0	0	0	0	0	0	0	0	0	0	0
COG2135	Putative SOS response-associated peptidase YedK	1	1	1	1	1	1	1	1	1	1	1	1	1	0	1	1	0	2	0	3	1
COG2136	rRNA maturation protein Rpf1, contains Brix/IMP4 (anticodon-binding) domain	0	0	0	0	0	0	0	0	0	0	0	0	0	0	0	0	0	0	0	0	0
COG2137	SOS response regulatory protein OraA/RecX, interacts with RecA	1	1	1	1	1	1	1	1	1	1	1	1	1	1	1	1	1	1	1	1	1
COG2138	Sirohydrochlorin ferrochelatase	0	0	0	0	0	0	0	0	0	0	0	0	0	0	0	0	0	0	0	0	0
COG2139	Ribosomal protein L21E	0	0	0	0	0	0	0	0	0	0	0	0	0	0	0	0	0	0	0	0	0
COG2140	Oxalate decarboxylase/archaeal phosphoglucose isomerase, cupin superfamily	0	0	0	0	0	0	0	0	0	0	0	0	0	0	0	0	0	1	0	0	0
COG2141	Flavin-dependent oxidoreductase, luciferase family (includes alkanesulfonate monooxygenase SsuD and methylene tetrahydromethanopterin reductase)	0	0	0	0	0	0	0	0	0	0	0	1	1	1	0	0	1	1	1	1	1
COG2142	Succinate dehydrogenase, hydrophobic anchor subunit	0	0	0	0	0	0	0	0	0	0	0	0	0	0	0	0	0	0	0	0	0
COG2143	Thioredoxin-related protein	0	0	0	0	0	0	0	0	0	0	0	0	0	0	0	0	0	0	0	0	0
COG2144	Selenophosphate synthetase-related protein	0	0	0	0	0	0	0	0	0	0	0	0	0	0	0	0	0	0	0	0	0
COG2145	Hydroxyethylthiazole kinase, sugar kinase family	1	1	1	1	1	1	1	1	1	1	0	0	0	0	0	0	1	0	0	0	0
COG2146	Ferredoxin subunit of nitrite reductase or a ring-hydroxylating dioxygenase	0	0	0	0	0	0	0	0	0	0	0	0	0	0	0	0	0	0	0	0	0
COG2147	Ribosomal protein L19E	0	0	0	0	0	0	0	0	0	0	0	0	0	0	0	0	0	0	0	0	0
COG2148	Sugar transferase involved in LPS biosynthesis (colanic, teichoic acid)	4	4	4	4	3	4	4	4	4	3	2	2	2	1	3	4	1	1	2	1	2
COG2149	Uncharacterized membrane protein YidH, DUF202 family	0	0	0	0	0	0	0	0	0	0	0	0	0	0	0	0	0	0	0	0	0
COG2150	Predicted regulator of amino acid metabolism, contains ACT domain	0	0	0	0	0	0	0	0	0	0	0	0	0	0	0	0	0	0	0	0	0
COG2151	Metal-sulfur cluster biosynthetic enzyme	1	1	1	1	1	1	1	1	1	1	1	1	1	1	1	1	1	1	1	1	1
COG2152	Predicted glycosyl hydrolase, GH43/DUF377 family	0	0	0	0	0	0	0	0	0	0	0	0	0	0	0	0	0	1	0	0	0
COG2153	Predicted N-acyltransferase, GNAT family	3	3	3	3	3	3	3	3	3	3	3	3	3	3	3	3	1	3	2	2	3
COG2154	Pterin-4a-carbinolamine dehydratase	0	0	0	0	0	0	0	0	0	0	0	0	0	0	0	0	0	0	0	0	0
COG2155	Uncharacterized membrane protein YuzA, DUF378 family	1	1	1	1	1	1	1	1	1	1	1	1	1	0	1	1	1	1	1	1	1
COG2156	K+-transporting ATPase, c chain	0	0	1	1	1	1	0	1	1	1	0	0	0	0	0	0	0	1	0	1	1
COG2157	Ribosomal protein L20A (L18A)	0	0	0	0	0	0	0	0	0	0	0	0	0	0	0	0	0	0	0	0	0
COG2158	Uncharacterized protein, contains a Zn-finger-like domain	0	0	0	0	0	0	0	0	0	0	0	0	0	0	0	0	0	0	0	0	0
COG2159	Predicted metal-dependent hydrolase, TIM-barrel fold	0	0	0	0	0	0	0	0	0	0	0	0	0	0	0	0	0	0	0	0	0
COG2160	L-arabinose isomerase	0	0	0	0	0	0	0	0	0	0	1	1	1	0	0	0	0	1	0	1	1
COG2161	Antitoxin component YafN of the YafNO toxin-antitoxin module, PHD/YefM family	0	0	0	0	0	0	0	0	0	0	2	1	1	0	0	0	0	0	0	1	0
COG2162	Arylamine N-acetyltransferase	0	0	0	0	0	0	0	0	0	0	0	0	0	0	0	0	0	0	0	0	0
COG2163	Ribosomal protein L14E/L6E/L27E	0	0	0	0	0	0	0	0	0	0	0	0	0	0	0	0	0	0	0	0	0
COG2164	Uncharacterized protein	0	0	0	0	0	0	0	0	0	0	0	0	0	0	0	0	0	0	0	0	0
COG2165	Type II secretory pathway, pseudopilin PulG	0	0	1	0	0	1	0	0	0	1	0	0	0	0	0	0	0	0	0	0	0
COG2166	Sulfur transfer protein SufE, Fe-S center assembly	0	0	0	0	0	0	0	0	0	0	0	0	0	0	0	0	0	0	0	0	0
COG2167	Ribosomal protein L39E	0	0	0	0	0	0	0	0	0	0	0	0	0	0	0	0	0	0	0	0	0
[truncated: 2,633 more rows]

## Sheet: Table S3
Strain	Ampicillin	Doxycycline	Erythomycin	Gentamicin	Levofloxacin	Linzeloid	Nitrofurantoin	Quinupristin-dalfopristin	Streptomycin	Tigecycline	Tylosin	Vancomycin
E. hirae 1	25	14	10	21	23	24	22	19	17	24	6	21
E. hirae 2	26	28	8	22	27	27	19	22	21	23	6	20
E. hirae 3	30	22	12	23	28	27	23	18	21	23	8	21
E. hirae 4	32	16	10	21	23	28	19	20	20	24	7	20
E. hirae 5	32	20	20	22	26	28	19	26	21	24	6	21
E. hirae 6	30	22	14	21	28	27	24	19	18	23	6	21
E. hirae 7	27	27	24	20	23	24	17	25	19	24	20	21
E. hirae 8	31	28	29	21	23	28	25	21	21	21	21	20
E. hirae 9	31	19	24	22	26	24	24	23	20	25	19	21
E. hirae 10	32	22	27	21	27	25	21	22	20	25	24	23
E. faecium 11	32	11	9	27	19	27	21	18	13	26	10	23
E. faecium 12	26	26	14	28	21	27	19	22	27	23	20	20
E. faecium 13	23	28	18	22	16	26	20	21	21	25	20	20
E. thailandicus 14	26	28	18	22	18	27	20	20	20	23	21	20
E. villorum 15	38	28	25	28	28	32	30	29	28	28	22	27
E. villorum 16	40	20	6	24	26	28	28	24	20	27	6	25
E. faecalis 17	23	21	23	19	22	24	23	13	17	20	17	21
E. gallinarum 18	26	28	19	24	21	27	24	21	19	25	11	21
E. durans 19	30	26	13	23	23	25	23	16	20	22	6	23
E. casseliflavus 20	25	27	6	24	17	25	20	14	23	21	7	16
E. casseliflavus 21	26	29	12	23	19	26	25	20	24	24	12	21

## Sheet: Table S4
Strain	Region	Length (kb)	Status	#CDS	Putative phage	GC%	Phage family
E. hirae 1	1	44.7	Intact	59	PHAGE_Entero_vB_IME197_NC_028671	35.4	Siphoviridae
	2	49.6	Intact	54	PHAGE_Entero_phiEf11_NC_013696	33.7	Siphoviridae
	3	26.1	Incomplete	32	PHAGE_Lactob_prophage_Lj965_NC_005355	31	Siphoviridae
	4	8	Incomplete	9	PHAGE_Entero_EF62phi_NC_017732	33.3	Unclassified phage
E. hirae 2	1	46.5	Intact	60	PHAGE_Entero_vB_IME197_NC_028671	35.5	Siphoviridae
	2	52.5	Intact	61	PHAGE_Entero_phiEf11_NC_013696	33.8	Siphoviridae
	3	26.3	Incomplete	32	PHAGE_Lactob_prophage_Lj965_NC_005355	31	Siphoviridae
	4	11.2	Incomplete	17	PHAGE_Entero_EF62phi_NC_017732	33.1	Unclassified phage
E. hirae 3	1	33.5	Intact	44	PHAGE_Lactoc_bIL285_NC_002666(14)	33.8	Siphoviridae
	2	15.5	Incomplete	22	PHAGE_Entero_phiEf11_NC_013696(4)	34.7	Siphoviridae
	3	14.7	Incomplete	20	PHAGE_Lister_A006_NC_009815(3)	31.8	Siphoviridae
E. hirae 4	1	11.8	Incomplete	20	PHAGE_Entero_vB_IME197_NC_028671(3)	33	Siphoviridae
	2	36.8	Intact	45	PHAGE_Entero_phiFL1A_NC_013646(7)	32.9	Siphoviridae
	3	70.3	Intact	96	PHAGE_Bacill_phBC6A52_NC_004821(11)	36.5	Podoviridae
E. hirae 5	1	31.7	Intact	47	PHAGE_Entero_phiFL2A_NC_013643(7)	33.7	Siphoviridae
	2	17.6	Incomplete	18	PHAGE_Entero_vB_IME197_NC_028671(4)	31.6	Siphoviridae
	3	40.6	Intact	51	PHAGE_Bacill_phBC6A52_NC_004821(13)	35.6	Podoviridae
E. hirae 6	1	25.5	Questionable	40	PHAGE_Lactoc_bIL285_NC_002666(13)	33.8	Siphoviridae
	2	21.2	Questionable	32	PHAGE_Entero_IME_EFm1_NC_024356(3)	33.5	Siphoviridae
	3	17.5	Intact	24	PHAGE_Clostr_phi_CD119_NC_007917(2)	33.3	Myoviridae
E. hirae 7	1	22.1	Incomplete	25	PHAGE_Entero_phiFL3A_NC_013648(6)	35.3	Siphoviridae
	2	34.2	Intact	46	PHAGE_Lister_2389_NC_003291(15)	35.4	Siphoviridae
	3	17	Incomplete	21	PHAGE_Entero_vB_IME197_NC_028671(3)	36.1	Siphoviridae
	4	13.1	Incomplete	17	PHAGE_Lactoc_bIL285_NC_002666(13)	33.2	Siphoviridae
E. hirae 8	1	37.6	Intact	51	PHAGE_Lactoc_bIL285_NC_002666(15)	34.5	Siphoviridae
	2	40.5	Intact	55	PHAGE_Lister_2389_NC_003291(16)	34.6	Siphoviridae
	3	25.4	Incomplete	18	PHAGE_Entero_phiEf11_NC_013696(4)	33.4	Siphoviridae
	4	8	Incomplete	8	PHAGE_Clostr_c_st_NC_007581(2)	40.1	Myoviridae
E. hirae 9	1	37.8	Intact	57	PHAGE_Entero_vB_IME197_NC_028671(7)	37.1	Siphoviridae
	2	37.2	Intact	45	PHAGE_Entero_phiFL1A_NC_013646(8)	33	Siphoviridae
	3	42.4	Intact	53	PHAGE_Bacill_phBC6A52_NC_004821(11)	35.4	Podoviridae
E. hirae 10	1	36	Intact	45	PHAGE_Lactoc_bIL285_NC_002666(14)	33.6	Siphoviridae
	2	20.9	Questionable	32	PHAGE_Entero_IME_EFm1_NC_024356(3)	33.5	Siphoviridae
E. faecium 11	1	39.7	Intact	56	PHAGE_Lactoc_TP901_1_NC_002747(14)	36.2	Siphoviridae
	2	38.2	Intact	55	PHAGE_Entero_phiFL1A_NC_013646(10)	34.9	Siphoviridae
	3	30.8	Intact	22	PHAGE_Ectoca_siliculosus_virus_1_NC_002687(4)	35.5	Phycodnaviridae
	4	35.6	Questionable	16	PHAGE_Staphy_SPBeta_like_NC_029119(2)	34.8	Siphoviridae
E. faecium 12	1	43.8	Intact	52	PHAGE_Lacto_phigle_NC_004305(10)	36.4	Siphoviridae
	2	18.6	Incomplete	16	PHAGE_Bacter_Sitara_NC_028854(3)	35	Siphoviridae
	3	32.9	Questionable	33	PHAGE_Aureoc_anophagefferens_virus_MM_2014_NC_024697(3)	37.3	Phycodnaviridae
E. faecium 13	1	35.9	Intact	48	PHAGE_Bacill_BCJA1c_NC_006557(11)	35.8	Siphoviridae
E. thailandicus 14	1	26.9	Incomplete	31	PHAGE_Lactoc_bIL285_NC_002666(4)	35.8	Siphoviridae
	2	17.6	Incomplete	17	PHAGE_Lactoc_ul36_NC_004066(6)	36.2	Siphoviridae
	3	24.2	Questionable	25	PHAGE_Lister_B025_NC_009812(8)	37.2	Siphoviridae
	4	28.5	Incomplete	27	PHAGE_Clostr_phiCD27_NC_011398(3)	36.3	Myoviridae
E. villorum 15	1	32.2	Incomplete	23	PHAGE_Staphy_PT1028_NC_007045(2)	34	Unclassified dsDNA phage
	2	11.4	Incomplete	11	PHAGE_Ectoca_siliculosus_virus_1_NC_002687(4)	34.1	Phycodnaviridae
	3	17.7	Incomplete	25	PHAGE_Lactoc_bIL286_NC_002667(2)	33.5	Siphoviridae
	4	45.6	Intact	51	PHAGE_Entero_phiFL3A_NC_013648(6)	32.9	Siphoviridae
	5	52.8	Intact	51	PHAGE_Strept_SM1_NC_004996(15)	34.4	Siphoviridae
	6	30.1	Incomplete	30	PHAGE_Entero_EFC_1_NC_025453(4)	34.9	Siphoviridae
	7	41.2	Intact	50	PHAGE_Lactoc_bIL285_NC_002666(14)	36.1	Siphoviridae
E. villorum 16	1	32.2	Incomplete	23	PHAGE_Staphy_PT1028_NC_007045(2)	34	Unclassified dsDNA phage
	2	11.4	Incomplete	11	PHAGE_Ectoca_siliculosus_virus_1_NC_002687(4)	34.1	Phycodnaviridae
	3	17.7	Incomplete	24	PHAGE_Lactoc_bIL286_NC_002667(2)	33.6	Siphoviridae
	4	38.4	Intact	46	PHAGE_Entero_phiFL3A_NC_013648(6)	32.9	Siphoviridae
	5	51.7	Intact	53	PHAGE_Strept_SM1_NC_004996(15)	34.5	Siphoviridae
	6	29.4	Intact	33	PHAGE_Lactoc_bIL285_NC_002666(13)	34.9	Siphoviridae
	7	31.8	Incomplete	22	PHAGE_Aureoc_anophagefferens_virus_MM_2014_NC_024697(2)	35.4	Phycodnaviridae
	8	25.4	Incomplete	11	PHAGE_Staphy_SPBeta_like_NC_029119(2)	36	Siphoviridae
	9	25.6	Intact	40	PHAGE_Staphy_SPBeta_like_NC_029119(2)	36.3	Siphoviridae
E. faecalis 17	1	42.2	Intact	56	PHAGE_Entero_phiEf11_NC_013696(20)	36	Siphoviridae
	2	37	Intact	47	PHAGE_Strept_phi3396_NC_009018(6)	35.2	Siphoviridae
	3	17.7	Incomplete	19	PHAGE_Entero_vB_IME197_NC_028671(7)	38.8	Siphoviridae
E. gallinarum 18	1	44	Intact	55	PHAGE_Paenib_HB10c2_NC_028758(5)	38.1	Siphoviridae
	2	28.9	Intact	41	PHAGE_Bacill_BCJA1c_NC_006557(8)	38	Siphoviridae
E. durans 19	1	56.7	Intact	63	PHAGE_Lactoc_TP901_1_NC_002747(11)	36.4	Siphoviridae
E. casseliflavus 20	1	40.7	Intact	51	PHAGE_Entero_EFC_1_NC_025453(10)	39.7	Siphoviridae
	2	38.8	Intact	41	PHAGE_Entero_phiFL3A_NC_013648(5)	40	Siphoviridae
	3	35.2	Intact	27	PHAGE_Bacter_Sitara_NC_028854(4)	39	Siphoviridae
E. casseliflavus 21	1	26.9	Incomplete	40	PHAGE_Lister_LP_037_NC_021787(3)	37	Siphoviridae
	2	27.6	Incomplete	21	PHAGE_Entero_phiFL3A_NC_013648(4)	38.8	Siphoviridae

## Sheet: Table S5
Strain	Functional CRISPR	Type	Orphan CRISPRa	Intact prophage
E. hirae 1	Yes	Type II-A	-	Yes
E. hirae 2	Yes	Type II-A	-	Yes
E. hirae 3	Yes	Type II-A	-	Yes
E. hirae 4	Yes	Type II-A	Yes (1)	Yes
E. hirae 5	Yes	Type II-A	-	Yes
E. hirae 6	Yes	Type II-A	-	Yes
E. hirae 7	Yes	Type II-A	-	Yes
E. hirae 8	No	-	-	Yes
E. hirae 9	Yes	Type II-A	Yes (1)	Yes
E. hirae 10	Yes	Type II-A	-	Yes
E. faecium 11	No	-	-	Yes
E. faecium 12	No	-	-	Yes
E. faecium 13	No	-	-	Yes
E. thailandicus 14	Yes	Type II-A	Yes (5)	No
E. villorum 15	Yes	Type II	-	Yes
E. villorum 16	Yes	Type II	-	Yes
E. faecalis 17	No	-	Yes (1)	Yes
E. gallinarum 18	No	-	-	Yes
E. durans 19	Yes	Type II-A	Yes (1)	Yes
E. casseliflavus 20	No	-	-	Yes
E. casseliflavus 21	No	-	-	No
aNumber of orphan CRISPR arrays indicated in brackets

## Sheet: Table S6
Direct repeat	Sequence
1	ATCTTCATTCATTCAAAACAACATAACTCTAAAGC
2	TTTTGGAAACATTCAAAACAACATAGCTCTAAAAC
3	TTTTGGAAGCATTCAAAACAACATAGCTCTAAAAC
4	GTTTTAGAGCTATGTTGTTTTGAATGCTTCCAAAA
5	GTTTTAGAGCTATGTTGTTTTGAATGTTTCCAAAA
6	GTTTTAGTTTTGTGTTATTTTGAGTGCTGACCTCA
7	GTTTTAGAGTTGTGTTATTTTGAGTGCTGACCTCA
8	GCATCTTCATTCATTCAAAACAACATAACTCTAAAGC
9	CATTTTGGAAACATTCAAAACAACATAGCTCTAAAAC
10	TGTTTTGGAAGCATTCAAAACAACATAGCTCTAAAAC
11	GTTTTGGAAGCATTCAAAACAACATAGCTCTAAAAC
12	GTTTTGGAAGCATTCGAAACAACATAGCTCTAAAAC
13	GTTTTGGAAGCGTTCAAAACAACATAGCTCTAAAAC
14	TAAGGCTTATTTGAACTTTAAGAGTATAAAAAC
15	TTACTGTTACTGAATCTTTAAGAGTACAAAAAC
16	TTACCGTTACTGAATCTTTAAGAGTACAAAAAC
17	GTTTTAGAGCTATGTTGTTTTGAATGCTTCCAAAAC
18	GTTTTAGAGCTATGTTGTTTTGAATGTTTCTGAACT
19	GTGATAGTTTGTTTTTTAACAACATGGCTCTAAAAC
20	GTTTTGGTACCATTCTAAACAACATGACTCTAAAAC
21	GTTTTAGAGCTATGTTGTTTTGAATGCTTCCAA
22	GTTTTAGAGCTATGTTGTTTTGAATGTTTCCAA
23	GTTTTAGAGCTATGTTGTTTAGAATGCTTCCAAAAC
24	GTTTTAAAGCTATGTTGTTTAGAATGCTTCCAAAAC
25	GTTTTAGAACTATGTTGTTTAAAATGCCTCCAACAC
26	GTTTTAGAGCTATGCTGTTTTGAATGCTTCCAAAAC
27	GTTTTAGAGCTATGCTGTTTTGAATGCTTACTTTTG
28	TTTAGCCAGTCATTCAAAACAGCATAGCTCTAAAAC
29	GTTTTGGAAGCATTCAAAACAGCATAGCTCTAAAAC
30	GTTTTAGAGCTATGCTGTTTTGAATGCTGACCAAAT

## Sheet: Table S7
Spacer	Sequence
1	TACCTCTTATCATAGTTGATGAGGTCAGCACTCAAAATAACACAAAACTAAAACAGCGATCGAGTAAAGCACAACGCTTCTACA
2	TACCTCTTATCATAGTTGATGAGGTCAGCACTCAAAATAACACAACTCTAAAACAGCGATCGAGTAAAGCACAACGCTTCTA
3	AACGACGACGAGTGGTTAGAGCTTGCGAAAG
4	CAACCGCATTACCTTCAGAAGAATTTGCATT
5	CTAAGGGTTCAACGCAGTACACATTGAGTTT
6	CATCTAAGCGGTAAGTGCTTAGTAGCTTCAA
7	CTTTCGCAAGCTCTAACCACTCGTCGTCGTT
8	TGTAGAAGCGTTGTGCTTTACTCGATCGCT
9	TTGAAGCTACTAAGCACTTACCGCTTAGA
10	AATGCAAATTCTTCTGAAGGTAATGCGGT
11	AATTTTTATAATCCTTTGGAATTTCAAAAT
12	GTGCATAACAATTAAGTCAGTGAAAATTGA
13	AGTACCATGACAATGCCTTCATGGCTTTAC
14	TACTCAAAATATTTTTCAATTTTGTTTTTG
15	ACTAAGCTTTTCAAATGATTCAATCCTTTT
16	AGTTGAAATACTTGATTATCTCGTAGATGA
17	ACACCACCGCCAAGTTCGACAATTACCGAA
18	GAGGATATTTTACATTTTAAATTATCCACG
19	ACTTTTATTGAATCATACACACTAAACACA
20	CAGGTTAAAATCTTAACATTGAGACCCATAATC
21	AGAGCTAGAAACATTGATACAGAGCTGATCGTT
22	AGATTGATTATGATGATGCATTTGACTTGT
23	TCATATGATTAATCTCCTTTATGATATTGT
24	ATTTAGAAAAAAAATAATTAATCGAGATCA
25	AAATGGTTAGTGAAATCATTGAACTAACAA
26	TCTTTCGCATGATTGATTCTGCCTCCTCTT
27	AAATACATGGAAACAAAAGCGCCAGAATCT
28	GTAAAAAGTTATGGGATCACTTCCATAAAG
29	TAAAATCAAAGATTTACTTTTCAAAAGGTA
30	AGCTGCTCTTGAAGAAGCTGAGTATACACC
31	TCATCATAGTATCGTAAAACTCTTTCTGGT
32	TTATTGCTTCACCTATTGGAATTGTAATTG
33	GAAAGGTGTCCGAACAGTGTCCGCAAGGCT
34	AACCTGTTTGTGATTATTTATTAAATTATAGTA
35	AACTTTGTGGTACTGAATATGTCAGTTTGCTAA
36	AACTATTGTCATGGCTGGCGCGAATGGCGGTTT
37	ACATTAGACTAATAAACAATGCTATGGTCA
38	CTTTATCTTATATATTTAGTATACTTTAAA
39	TATTGTTTTTGCCTGACAACGTACCCAATA
40	AGTGATAGACAAAGAAGAATACACGAACAA
41	GCACAAAAGGCGAAGAACGTCAAGACCCAA
42	CCTGTGAACCGTCCAGAAAATGTGCCGTCT
43	AGTCTACATGATAGGTAATACTTTAAATTC
44	TAAAGATGTAACAGCTAATTTAGTTGCGTA
45	AATAGGGGTTCGACTCCTCTACGACCTGTT
46	ACTTGTGATAGTGATGTTAGGATCGTGTAT
47	CGGTCATACTTTAGCATTACAAGGCAAATT
48	TGTGAAAGTTCGTGTGCTAATTCTGATCGG
49	TTGTTTCATGCTATTCACCGCCTTTATAGT
50	TAGCAAGATTGCTCAACCTAAGTCCTGATC
51	GTAGTAGTCAAAAGCTCTTTCCCAATTTTC
52	AATTCTGCTAGGCGTGCCACCATGTCTGTT
53	TGGGACTTGATTTTACCCACTTGTTAGCTA
54	ATTAGCTAACTTAATTAGTCGTTGTACATT
55	AGTCGTATTAAAGAAAAGCGACTATAGGCT
56	TTAAAGAAAATGCTTCGTGGTCGTGGCTAT
57	ACAAATTGTTGTGCGTAGTGAATCATATTT
58	GATAAAGAGAGTGGTCAAGTGAAGGTCACT
59	TTAGAGCTTTTGAATGAAATTCATTTTGAT
60	TGCACGGAATTGATTACTATGATGTCTCTA
61	TATCCACACGACCAAAGTAATACCCTAAAT
62	ATTTTTATAAACACTATCATTGTATACATA
63	TCGTCTGGTTTATACATATATGGATAAGTT
64	AACAAGACACTTTAAACGGCTATGTAAATA
